# Supplementary material for: Magnitude and trends in cervical cancer at Mbarara Regional Referral Hospital in South Western Uganda: Retrospective analysis of data from 2017–2022
Source: PLOS Glob Public Health. 2024 Jan 19;4(1):e0002848. doi: 10.1371/journal.pgph.0002848 (PMC10798516; doi:10.1371/journal.pgph.0002848)
Supplement: S1 Data — The variable labels are indicated in the first row. (XLS) [file pgph.0002848.s001.xls]

## Sheet: Sheet1
record_id	age_years	agecatfinal	district	hiv	parityfinal	admnyear	histoltype	vagbleedcervix	vagdisch	abdominal_pain___1	hematuria___1	symptomduration	symptdurcacervix	stage_i___1	stage_i___2	stage_ii___1	stage_ii___2	stage_iii___1	stage_iii___2	stage_iii___3	stage_iv___1	stage_iv___2	FIGOstage	cancertype	Stagetypenew	stagetypefinal	surgery___1	blood_transfusion___1	antibiotics___1	analgesics___1	r_rad___1	yearofadmincx	cacervix1
482	39	35-44	Isingiro	HIV Unknown	8	2017-01-01				Checked	Unchecked	2months to 6months		Unchecked	Unchecked	Unchecked	Unchecked	Unchecked	Unchecked	Unchecked	Unchecked	Unchecked		2			surgery	Unchecked	Checked	Checked	Unchecked		Other cancers
493	58	>=45	Sheema	HIV Unknown	6	2017-01-01				Checked	Unchecked	2months to 6months		Unchecked	Unchecked	Unchecked	Unchecked	Unchecked	Checked	Unchecked	Unchecked	Unchecked		2			surgery	Unchecked	Checked	Checked	Unchecked		Other cancers
479	23	15-24	Isingiro	HIV pos	0	2017-01-01				Checked	Unchecked	2months to 6months		Unchecked	Unchecked	Unchecked	Unchecked	Unchecked	Unchecked	Unchecked	Unchecked	Unchecked		1			No surgery	Unchecked	Unchecked	Unchecked	Unchecked		Other cancers
422	43	35-44	Kanomwo	HIV Unknown	6	2017-01-01				Checked	Unchecked	2months to 6months		Unchecked	Unchecked	Unchecked	Unchecked	Unchecked	Unchecked	Unchecked	Unchecked	Unchecked		4			surgery	Checked	Checked	Checked	Unchecked		Other cancers
421	63	>=45	Ibanda	HIV Unknown	11	2017-01-01				Checked	Unchecked	More than 1year		Unchecked	Unchecked	Unchecked	Unchecked	Unchecked	Unchecked	Unchecked	Unchecked	Unchecked		2			surgery	Unchecked	Checked	Checked	Unchecked		Other cancers
480	23	15-24	Kiruhura	HIV Unknown	0	2017-01-01				Checked	Unchecked	More than 1year		Unchecked	Unchecked	Unchecked	Unchecked	Unchecked	Unchecked	Unchecked	Unchecked	Unchecked		2			surgery	Unchecked	Checked	Checked	Unchecked		Other cancers
506	50	>=45	Sembabule	HIV Unknown	4	2017-01-01				Checked	Unchecked	<1month		Unchecked	Unchecked	Unchecked	Checked	Unchecked	Unchecked	Unchecked	Unchecked	Unchecked		2			surgery	Unchecked	Checked	Checked	Unchecked		Other cancers
164	51	>=45	Sembabule	HIV neg	12	2017-01-01				Unchecked	Unchecked	2months to 6months		Unchecked	Unchecked	Unchecked	Unchecked	Unchecked	Unchecked	Unchecked	Unchecked	Unchecked		4			No surgery	Unchecked	Unchecked	Unchecked	Unchecked		Other cancers
477	34	25-34	Isingiro	HIV Unknown	3	2017-01-01				Checked	Unchecked	7months to 6months		Unchecked	Unchecked	Unchecked	Checked	Unchecked	Unchecked	Unchecked	Unchecked	Unchecked		2			surgery	Unchecked	Checked	Checked	Unchecked		Other cancers
475	39	35-44	Mbarara	HIV Unknown	4	2017-01-01				Checked	Unchecked	2months to 6months		Unchecked	Unchecked	Unchecked	Unchecked	Unchecked	Unchecked	Unchecked	Unchecked	Unchecked		1			No surgery	Unchecked	Unchecked	Unchecked	Unchecked		Other cancers
663	51	>=45	Sembabule	HIV neg	12	2017-01-01				Unchecked	Unchecked	2months to 6months		Unchecked	Unchecked	Unchecked	Unchecked	Unchecked	Unchecked	Unchecked	Unchecked	Unchecked		4			No surgery	Unchecked	Unchecked	Unchecked	Unchecked		Other cancers
483	47	>=45	Isingiro	HIV neg	6	2017-01-01				Checked	Unchecked	2months to 6months		Unchecked	Unchecked	Unchecked	Unchecked	Unchecked	Unchecked	Unchecked	Unchecked	Unchecked		4			surgery	Unchecked	Checked	Unchecked	Unchecked		Other cancers
251	67	>=45	Kashani	HIV neg	7	2017-01-01				Unchecked	Unchecked	2months to 6months		Unchecked	Unchecked	Unchecked	Unchecked	Unchecked	Unchecked	Unchecked	Checked	Unchecked		6			No surgery	Unchecked	Checked	Checked	Checked		Other cancers
336	25	25-34	Mbarara	HIV pos	3	2017-01-01				Checked	Unchecked	2months to 6months		Unchecked	Unchecked	Unchecked	Unchecked	Unchecked	Unchecked	Unchecked	Unchecked	Unchecked		2			No surgery	Unchecked	Unchecked	Unchecked	Unchecked		Other cancers
357	23	15-24	Isingiro	HIV neg	2	2017-01-01				Checked	Unchecked	2months to 6months		Unchecked	Unchecked	Unchecked	Unchecked	Unchecked	Unchecked	Checked	Unchecked	Unchecked		2			No surgery	Unchecked	Checked	Checked	Unchecked		Other cancers
254	25	25-34	Rubaya	HIV pos	2	2017-01-01				Checked	Unchecked	2months to 6months		Unchecked	Unchecked	Unchecked	Unchecked	Unchecked	Unchecked	Unchecked	Unchecked	Unchecked		4			surgery	Unchecked	Checked	Checked	Unchecked		Other cancers
332	78	>=45	Isingiro	HIV neg	9	2017-01-01				Unchecked	Unchecked	<1month		Unchecked	Unchecked	Unchecked	Unchecked	Unchecked	Unchecked	Unchecked	Unchecked	Unchecked		3			surgery	Checked	Checked	Checked	Unchecked		Other cancers
333	64	>=45	Kanungu	HIV Unknown	9	2017-01-01				Unchecked	Unchecked	2months to 6months		Unchecked	Unchecked	Unchecked	Unchecked	Unchecked	Unchecked	Unchecked	Unchecked	Checked		6			No surgery	Unchecked	Unchecked	Unchecked	Checked		Other cancers
457	50	>=45	Buhweju	HIV neg	8	2017-01-01				Unchecked	Unchecked	2months to 6months		Unchecked	Unchecked	Unchecked	Unchecked	Unchecked	Unchecked	Unchecked	Unchecked	Unchecked		2			No surgery	Checked	Checked	Unchecked	Unchecked		Other cancers
443	26	25-34	Bushenyi	HIV pos	2	2017-01-01				Checked	Unchecked	2months to 6months		Unchecked	Unchecked	Unchecked	Unchecked	Unchecked	Checked	Unchecked	Unchecked	Unchecked		2			surgery	Unchecked	Checked	Checked	Unchecked		Other cancers
541	63	>=45	Kamwenge	HIV Unknown	6	2017-01-01				Checked	Unchecked	2months to 6months		Unchecked	Unchecked	Unchecked	Unchecked	Unchecked	Unchecked	Unchecked	Unchecked	Unchecked		2			No surgery	Unchecked	Unchecked	Unchecked	Unchecked		Other cancers
445	70	>=45	Ibanda	HIV neg	7	2017-01-01				Unchecked	Unchecked	2months to 6months		Unchecked	Unchecked	Unchecked	Unchecked	Unchecked	Unchecked	Unchecked	Checked	Unchecked		6			No surgery	Unchecked	Unchecked	Unchecked	Checked		Other cancers
822	69	>=45	Rwamuhura	HIV neg	10	2017-01-01				Checked	Unchecked	2months to 6months		Unchecked	Unchecked	Unchecked	Unchecked	Unchecked	Unchecked	Unchecked	Unchecked	Unchecked		2			surgery	Unchecked	Checked	Checked	Unchecked		Other cancers
821	35	35-44	Bukanga	HIV pos	1	2017-01-01				Unchecked	Unchecked	7months to 6months		Unchecked	Unchecked	Checked	Unchecked	Unchecked	Unchecked	Unchecked	Unchecked	Unchecked		6			No surgery	Unchecked	Checked	Checked	Unchecked		Other cancers
363	40	35-44	Isingiro	HIV neg	4	2017-01-01				Checked	Unchecked	7months to 6months		Unchecked	Unchecked	Unchecked	Unchecked	Unchecked	Unchecked	Unchecked	Unchecked	Unchecked		4			No surgery	Unchecked	Unchecked	Unchecked	Unchecked		Other cancers
711	67	>=45	Kashani	HIV neg	7	2017-01-01				Unchecked	Unchecked	2months to 6months		Unchecked	Unchecked	Unchecked	Unchecked	Unchecked	Unchecked	Unchecked	Checked	Unchecked		6			No surgery	Unchecked	Checked	Checked	Checked		Other cancers
456	48	>=45	Rubanda	HIV Unknown	6	2017-01-01				Checked	Unchecked	2months to 6months		Unchecked	Unchecked	Unchecked	Unchecked	Unchecked	Unchecked	Unchecked	Unchecked	Unchecked		2			No surgery	Unchecked	Unchecked	Unchecked	Unchecked		Other cancers
296	25	25-34	Bushenyi	HIV pos	2	2017-01-01				Unchecked	Unchecked	2months to 6months		Unchecked	Unchecked	Unchecked	Unchecked	Unchecked	Unchecked	Unchecked	Unchecked	Unchecked		6			No surgery	Unchecked	Checked	Unchecked	Unchecked		Other cancers
440	73	>=45	Mbarara	HIV Unknown	3	2017-01-01				Unchecked	Unchecked	More than 1year		Unchecked	Unchecked	Unchecked	Unchecked	Unchecked	Unchecked	Unchecked	Unchecked	Unchecked		3			surgery	Unchecked	Checked	Checked	Unchecked		Other cancers
425	45	>=45	Ibanda	HIV Unknown	2	2017-01-01				Checked	Unchecked	7months to 6months		Unchecked	Unchecked	Unchecked	Unchecked	Unchecked	Checked	Unchecked	Unchecked	Unchecked		2			surgery	Unchecked	Checked	Checked	Checked		Other cancers
299	70	>=45	Rukungiri	HIV Unknown	11	2017-01-01				Unchecked	Unchecked	2months to 6months		Unchecked	Unchecked	Unchecked	Unchecked	Unchecked	Checked	Unchecked	Unchecked	Unchecked		6			No surgery	Unchecked	Unchecked	Unchecked	Unchecked		Other cancers
236	69	>=45	Rwamuhura	HIV neg	10	2017-01-01				Checked	Unchecked	2months to 6months		Unchecked	Unchecked	Unchecked	Unchecked	Unchecked	Unchecked	Unchecked	Unchecked	Unchecked		2			surgery	Unchecked	Checked	Checked	Unchecked		Other cancers
361	40	35-44	Isingiro	HIV pos	0	2017-01-01				Checked	Unchecked	7months to 6months		Unchecked	Unchecked	Unchecked	Unchecked	Unchecked	Unchecked	Unchecked	Unchecked	Unchecked		2			surgery	Checked	Unchecked	Unchecked	Unchecked		Other cancers
828	25	25-34	Bushenyi	HIV pos	2	2017-01-01				Unchecked	Unchecked	7months to 6months		Unchecked	Unchecked	Unchecked	Unchecked	Unchecked	Unchecked	Unchecked	Unchecked	Unchecked		6			No surgery	Unchecked	Checked	Checked	Unchecked		Other cancers
235	35	35-44	Bukanga	HIV pos	0	2017-01-01	2			Unchecked	Unchecked	7months to 6months		Unchecked	Unchecked	Checked	Unchecked	Unchecked	Unchecked	Unchecked	Unchecked	Unchecked		6			No surgery	Unchecked	Checked	Checked	Unchecked		Other cancers
444	65	>=45	Isingiro	HIV Unknown	12	2017-01-01				Checked	Unchecked	2months to 6months		Unchecked	Unchecked	Unchecked	Unchecked	Unchecked	Unchecked	Unchecked	Unchecked	Unchecked		2			No surgery	Unchecked	Unchecked	Unchecked	Unchecked		Other cancers
353	38	35-44	Mbarara	HIV pos	0	2017-01-01	3			Checked	Unchecked	7months to 6months		Unchecked	Unchecked	Unchecked	Unchecked	Unchecked	Unchecked	Unchecked	Unchecked	Unchecked		6			No surgery	Checked	Checked	Checked	Unchecked		Other cancers
362	55	>=45	Kanungu	HIV neg	5	2017-01-01				Unchecked	Unchecked	2months to 6months		Unchecked	Unchecked	Checked	Unchecked	Unchecked	Unchecked	Unchecked	Unchecked	Unchecked		1			No surgery	Unchecked	Checked	Checked	Checked		Other cancers
242	25	25-34	Bushenyi	HIV pos	2	2017-01-01				Unchecked	Unchecked	7months to 6months		Unchecked	Unchecked	Unchecked	Unchecked	Unchecked	Unchecked	Unchecked	Unchecked	Unchecked		6			No surgery	Unchecked	Checked	Checked	Unchecked		Other cancers
714	25	25-34	Rubaya	HIV pos	2	2017-01-01				Checked	Unchecked	2months to 6months		Unchecked	Unchecked	Unchecked	Unchecked	Unchecked	Unchecked	Unchecked	Unchecked	Unchecked		4			surgery	Unchecked	Checked	Checked	Unchecked		Other cancers
524	39	35-44	Mbarara	HIV pos	0	2018-01-01				Unchecked	Unchecked	2months to 6months		Unchecked	Unchecked	Unchecked	Unchecked	Unchecked	Unchecked	Unchecked	Unchecked	Unchecked		1			No surgery	Unchecked	Unchecked	Unchecked	Unchecked		Other cancers
302	18	15-24	Mbarara	HIV neg	0	2018-01-01				Checked	Unchecked	2months to 6months		Unchecked	Unchecked	Unchecked	Unchecked	Unchecked	Unchecked	Unchecked	Unchecked	Unchecked		4			surgery	Checked	Checked	Checked	Unchecked		Other cancers
173	49	>=45	Isingiro	HIV neg	3	2018-01-01				Checked	Unchecked	2months to 6months		Unchecked	Unchecked	Unchecked	Unchecked	Unchecked	Unchecked	Unchecked	Unchecked	Unchecked		2			surgery	Checked	Checked	Checked	Unchecked		Other cancers
167	35	35-44	Rakai	HIV neg	1	2018-01-01				Checked	Unchecked	2months to 6months		Unchecked	Unchecked	Unchecked	Unchecked	Unchecked	Unchecked	Unchecked	Unchecked	Unchecked		2			No surgery	Unchecked	Unchecked	Checked	Unchecked		Other cancers
261	60	>=45	Isingiro	HIV neg	7	2018-01-01				Checked	Unchecked	<1month		Unchecked	Unchecked	Unchecked	Unchecked	Unchecked	Checked	Unchecked	Unchecked	Unchecked		2			surgery	Checked	Checked	Checked	Unchecked		Other cancers
153	31	25-34	Ntungamo	HIV neg	7	2018-01-01				Unchecked	Unchecked	More than 1year		Unchecked	Unchecked	Unchecked	Unchecked	Unchecked	Unchecked	Unchecked	Unchecked	Unchecked		4			No surgery	Checked	Checked	Unchecked	Unchecked		Other cancers
680	50	>=45	Kiruhura	HIV neg	5	2018-01-01				Unchecked	Unchecked	2months to 6months		Unchecked	Unchecked	Unchecked	Unchecked	Unchecked	Unchecked	Unchecked	Unchecked	Unchecked		5			surgery	Unchecked	Checked	Checked	Unchecked		Other cancers
405	31	25-34	Kayonza	HIV neg	3	2018-01-01				Unchecked	Unchecked	<1month		Unchecked	Unchecked	Unchecked	Unchecked	Unchecked	Unchecked	Unchecked	Unchecked	Unchecked		1			No surgery	Unchecked	Unchecked	Unchecked	Unchecked		Other cancers
722	60	>=45	Isingiro	HIV neg	7	2018-01-01				Checked	Unchecked	2months to 6months		Unchecked	Unchecked	Unchecked	Unchecked	Unchecked	Checked	Unchecked	Unchecked	Unchecked		2			surgery	Checked	Checked	Checked	Unchecked		Other cancers
513	18	15-24	Ntungamo	HIV Unknown	0	2018-01-01				Checked	Unchecked	2months to 6months		Unchecked	Unchecked	Unchecked	Unchecked	Unchecked	Unchecked	Unchecked	Unchecked	Unchecked		1			surgery	Unchecked	Unchecked	Unchecked	Unchecked		Other cancers
181	50	>=45	Kiruhura	HIV neg	4	2018-01-01				Unchecked	Unchecked	2months to 6months		Unchecked	Unchecked	Unchecked	Unchecked	Unchecked	Unchecked	Unchecked	Unchecked	Unchecked		5			surgery	Unchecked	Checked	Checked	Unchecked		Other cancers
666	35	35-44	Rakai	HIV neg	1	2018-01-01				Checked	Unchecked	2months to 6months		Unchecked	Unchecked	Unchecked	Unchecked	Unchecked	Unchecked	Unchecked	Unchecked	Unchecked		2			No surgery	Unchecked	Unchecked	Checked	Unchecked		Other cancers
402	50	>=45	Isingiro	HIV neg	8	2018-01-01				Unchecked	Unchecked	<1month		Unchecked	Unchecked	Unchecked	Unchecked	Unchecked	Unchecked	Unchecked	Unchecked	Unchecked		3			surgery	Unchecked	Unchecked	Unchecked	Unchecked		Other cancers
672	49	>=45	Isingiro	HIV neg	3	2018-01-01				Checked	Unchecked	2months to 6months		Unchecked	Unchecked	Unchecked	Unchecked	Unchecked	Unchecked	Unchecked	Unchecked	Unchecked		2			surgery	Checked	Checked	Checked	Unchecked		Other cancers
695	48	>=45	Ntungamo 00pm	HIV neg	10	2018-01-01				Checked	Unchecked	<1month		Unchecked	Unchecked	Unchecked	Unchecked	Unchecked	Unchecked	Unchecked	Unchecked	Unchecked		4			No surgery	Checked	Checked	Checked	Unchecked		Other cancers
539	38	35-44	Mbarara	HIV Unknown	9	2018-01-01				Checked	Unchecked	2months to 6months		Unchecked	Unchecked	Unchecked	Unchecked	Unchecked	Unchecked	Unchecked	Unchecked	Unchecked		3			No surgery	Checked	Checked	Checked	Unchecked		Other cancers
182	68	>=45	Mbarara	HIV neg	6	2018-01-01				Unchecked	Unchecked	More than 1year		Unchecked	Unchecked	Unchecked	Unchecked	Unchecked	Unchecked	Unchecked	Unchecked	Unchecked		3			No surgery	Unchecked	Checked	Checked	Unchecked		Other cancers
507	51	>=45	Mbarara	HIV pos	6	2018-01-01				Checked	Unchecked	2months to 6months		Unchecked	Unchecked	Unchecked	Unchecked	Unchecked	Unchecked	Unchecked	Unchecked	Unchecked		2			No surgery	Unchecked	Unchecked	Unchecked	Unchecked		Other cancers
681	68	>=45	Mbarara	HIV neg	6	2018-01-01				Unchecked	Unchecked	More than 1year		Unchecked	Unchecked	Unchecked	Unchecked	Unchecked	Unchecked	Unchecked	Unchecked	Unchecked		3			No surgery	Unchecked	Checked	Checked	Unchecked		Other cancers
401	56	>=45	Kabale	HIV neg	8	2018-01-01				Unchecked	Unchecked	2months to 6months		Unchecked	Unchecked	Unchecked	Unchecked	Unchecked	Unchecked	Unchecked	Unchecked	Unchecked		2			surgery	Checked	Checked	Checked	Unchecked		Other cancers
646	24	15-24	Bundibugyo	HIV neg	1	2018-01-01				Unchecked	Unchecked	2months to 6months		Unchecked	Unchecked	Unchecked	Unchecked	Unchecked	Unchecked	Unchecked	Unchecked	Unchecked		4			No surgery	Checked	Unchecked	Unchecked	Unchecked		Other cancers
313	46	>=45	Kiruhura	HIV neg	4	2018-01-01				Checked	Unchecked	7months to 6months		Unchecked	Unchecked	Unchecked	Unchecked	Unchecked	Unchecked	Unchecked	Unchecked	Unchecked		1			No surgery	Unchecked	Checked	Checked	Unchecked		Other cancers
515	64	>=45	Mitooma	HIV Unknown	9	2018-01-01				Checked	Unchecked	<1month		Unchecked	Unchecked	Unchecked	Unchecked	Unchecked	Unchecked	Unchecked	Unchecked	Unchecked		1			surgery	Unchecked	Checked	Checked	Unchecked		Other cancers
147	24	15-24	Bundibugyo	HIV neg	1	2018-01-01				Unchecked	Unchecked	2months to 6months		Unchecked	Unchecked	Unchecked	Unchecked	Unchecked	Unchecked	Unchecked	Unchecked	Unchecked		4			No surgery	Checked	Unchecked	Unchecked	Unchecked		Other cancers
412	55	>=45	Mbarara	HIV Unknown	4	2018-01-01				Unchecked	Unchecked	More than 1year		Unchecked	Unchecked	Unchecked	Unchecked	Unchecked	Unchecked	Unchecked	Unchecked	Unchecked		2			No surgery	Checked	Checked	Checked	Unchecked		Other cancers
652	31	25-34	Ntungamo	HIV neg	7	2018-01-01				Unchecked	Unchecked	More than 1year		Unchecked	Unchecked	Unchecked	Unchecked	Unchecked	Unchecked	Unchecked	Unchecked	Unchecked		4			No surgery	Checked	Checked	Unchecked	Unchecked		Other cancers
656	27	25-34	Ibanda	HIV neg	4	2018-01-01				Unchecked	Unchecked	7months to 6months		Unchecked	Unchecked	Unchecked	Unchecked	Unchecked	Unchecked	Unchecked	Unchecked	Unchecked		4			No surgery	Checked	Checked	Unchecked	Unchecked		Other cancers
157	27	25-34	Ibanda	HIV neg	4	2018-01-01				Unchecked	Unchecked	7months to 6months		Unchecked	Unchecked	Unchecked	Unchecked	Unchecked	Unchecked	Unchecked	Unchecked	Unchecked		4			No surgery	Checked	Checked	Unchecked	Unchecked		Other cancers
196	48	>=45	Ntungamo 00pm	HIV neg	10	2018-01-01				Checked	Unchecked	<1month		Unchecked	Unchecked	Unchecked	Unchecked	Unchecked	Unchecked	Unchecked	Unchecked	Unchecked		4			No surgery	Checked	Checked	Checked	Unchecked		Other cancers
293	54	>=45	Mbarara	HIV Unknown	3	2019-01-01				Unchecked	Unchecked	<1month		Unchecked	Unchecked	Unchecked	Unchecked	Unchecked	Unchecked	Unchecked	Unchecked	Unchecked		3			surgery	Unchecked	Unchecked	Unchecked	Unchecked		Other cancers
22	50	>=45	Mbarara	HIV neg	4	2019-01-01				Unchecked	Unchecked	2months to 6months		Unchecked	Unchecked	Unchecked	Unchecked	Unchecked	Unchecked	Unchecked	Unchecked	Unchecked		2			No surgery	Checked	Checked	Unchecked	Unchecked		Other cancers
330	30	25-34	Mbarara	HIV pos	0	2019-01-01				Checked	Unchecked	2months to 6months		Unchecked	Unchecked	Unchecked	Unchecked	Unchecked	Unchecked	Unchecked	Unchecked	Unchecked		3			No surgery	Unchecked	Checked	Checked	Unchecked		Other cancers
21	45	>=45	Rukungiri	HIV neg	6	2019-01-01				Unchecked	Unchecked	2months to 6months		Unchecked	Unchecked	Unchecked	Unchecked	Unchecked	Unchecked	Unchecked	Unchecked	Unchecked		3			surgery	Checked	Checked	Checked	Unchecked		Other cancers
304	54	>=45	Isingiro	HIV Unknown	8	2019-01-01				Checked	Unchecked	2months to 6months		Unchecked	Unchecked	Unchecked	Unchecked	Unchecked	Unchecked	Unchecked	Unchecked	Checked		2			surgery	Checked	Checked	Checked	Unchecked		Other cancers
641	29	25-34	Isingiro	HIV neg	3	2019-01-01				Checked	Unchecked	2months to 6months		Checked	Unchecked	Unchecked	Unchecked	Unchecked	Unchecked	Unchecked	Unchecked	Unchecked		2			surgery	Unchecked	Checked	Checked	Unchecked		Other cancers
642	45	>=45	Mbarara	HIV neg	8	2019-01-01				Checked	Unchecked	2months to 6months		Unchecked	Unchecked	Unchecked	Checked	Unchecked	Unchecked	Unchecked	Unchecked	Unchecked		2			surgery	Checked	Checked	Checked	Unchecked		Other cancers
231	54	>=45	Ibanda	HIV neg	0	2019-01-01				Checked	Unchecked	2months to 6months		Unchecked	Unchecked	Unchecked	Unchecked	Unchecked	Unchecked	Unchecked	Unchecked	Unchecked		3			No surgery	Unchecked	Checked	Checked	Unchecked		Other cancers
812	27	25-34	Rakai	HIV neg	2	2019-01-01				Checked	Unchecked	2months to 6months		Unchecked	Unchecked	Unchecked	Unchecked	Unchecked	Unchecked	Unchecked	Unchecked	Unchecked		3			No surgery	Checked	Checked	Checked	Checked		Other cancers
742	50	>=45	Mbarara	HIV neg	4	2019-01-01				Unchecked	Unchecked	2months to 6months		Unchecked	Unchecked	Unchecked	Unchecked	Unchecked	Unchecked	Unchecked	Unchecked	Unchecked		2			No surgery	Checked	Checked	Unchecked	Unchecked		Other cancers
810	62	>=45	Mbarara	HIV neg	2	2019-01-01				Unchecked	Unchecked	2months to 6months		Unchecked	Unchecked	Unchecked	Unchecked	Unchecked	Unchecked	Unchecked	Unchecked	Checked		2			surgery	Unchecked	Checked	Checked	Checked		Other cancers
628	29	25-34	Mbarara	HIV Unknown	5	2019-01-01				Unchecked	Unchecked	2months to 6months		Unchecked	Unchecked	Unchecked	Unchecked	Unchecked	Unchecked	Unchecked	Unchecked	Unchecked		4			No surgery	Unchecked	Unchecked	Unchecked	Unchecked		Other cancers
12	45	>=45	Mbarara	HIV neg	8	2019-01-01				Checked	Unchecked	2months to 6months		Unchecked	Unchecked	Unchecked	Checked	Unchecked	Unchecked	Unchecked	Unchecked	Unchecked		2			surgery	Checked	Checked	Checked	Unchecked		Other cancers
404	15	15-24	Mbarara	HIV Unknown	0	2019-01-01				Checked	Unchecked	2months to 6months		Unchecked	Unchecked	Unchecked	Unchecked	Unchecked	Unchecked	Unchecked	Unchecked	Unchecked		2			surgery	Checked	Checked	Checked	Unchecked		Other cancers
815	30	25-34	None	HIV pos	1	2019-01-01				Checked	Checked	2months to 6months		Unchecked	Unchecked	Unchecked	Unchecked	Unchecked	Unchecked	Unchecked	Unchecked	Unchecked		3			No surgery	Unchecked	Checked	Checked	Checked		Other cancers
32	62	>=45	Mbarara	HIV neg	2	2019-01-01				Unchecked	Unchecked	2months to 6months		Unchecked	Unchecked	Unchecked	Unchecked	Unchecked	Unchecked	Unchecked	Unchecked	Checked		2			surgery	Unchecked	Checked	Checked	Checked		Other cancers
34	27	25-34	Rakai	HIV neg	2	2019-01-01				Checked	Unchecked	2months to 6months		Unchecked	Unchecked	Unchecked	Unchecked	Unchecked	Unchecked	Unchecked	Unchecked	Unchecked		3			No surgery	Checked	Checked	Checked	Checked		Other cancers
383	45	>=45	Kamwezi	HIV Unknown	11	2019-01-01				Checked	Unchecked	7months to 6months		Unchecked	Unchecked	Unchecked	Unchecked	Unchecked	Unchecked	Unchecked	Unchecked	Unchecked		2			surgery	Checked	Checked	Checked	Unchecked		Other cancers
226	27	25-34	Rakai	HIV neg	2	2019-01-01				Checked	Unchecked	2months to 6months		Unchecked	Unchecked	Unchecked	Unchecked	Unchecked	Unchecked	Unchecked	Unchecked	Unchecked		3			No surgery	Checked	Checked	Checked	Checked		Other cancers
817	54	>=45	Ibanda	HIV neg	0	2019-01-01				Checked	Unchecked	2months to 6months		Unchecked	Unchecked	Unchecked	Unchecked	Unchecked	Unchecked	Unchecked	Unchecked	Unchecked		3			No surgery	Unchecked	Checked	Checked	Unchecked		Other cancers
229	30	25-34	None	HIV pos	1	2019-01-01				Checked	Checked	2months to 6months		Unchecked	Unchecked	Unchecked	Unchecked	Unchecked	Unchecked	Unchecked	Unchecked	Unchecked		3			No surgery	Unchecked	Checked	Checked	Checked		Other cancers
224	62	>=45	Mbarara	HIV neg	2	2019-01-01				Unchecked	Unchecked	7months to 6months		Unchecked	Unchecked	Unchecked	Unchecked	Unchecked	Unchecked	Unchecked	Unchecked	Checked		2			surgery	Unchecked	Checked	Checked	Checked		Other cancers
37	30	25-34	None	HIV pos	1	2019-01-01				Checked	Checked	2months to 6months		Unchecked	Unchecked	Unchecked	Unchecked	Unchecked	Unchecked	Unchecked	Unchecked	Unchecked		3			No surgery	Unchecked	Checked	Checked	Checked		Other cancers
702	60	>=45	Mbarara	HIV pos	1	2019-01-01	2			Unchecked	Unchecked	7months to 6months		Unchecked	Unchecked	Unchecked	Unchecked	Unchecked	Checked	Unchecked	Unchecked	Unchecked		3			surgery	Unchecked	Checked	Checked	Unchecked		Other cancers
379	40	35-44	Rakai	HIV neg	9	2019-01-01				Unchecked	Unchecked	More than 1year		Unchecked	Unchecked	Unchecked	Unchecked	Unchecked	Unchecked	Unchecked	Unchecked	Unchecked		4			surgery	Checked	Checked	Checked	Unchecked		Other cancers
487	60	>=45	Ibanda	HIV Unknown	3	2019-01-01				Unchecked	Unchecked	2months to 6months		Unchecked	Unchecked	Unchecked	Unchecked	Unchecked	Unchecked	Unchecked	Unchecked	Unchecked		2			No surgery	Unchecked	Unchecked	Unchecked	Unchecked		Other cancers
448	60	>=45	Ibanda	HIV Unknown	7	2019-01-01				Checked	Unchecked	2months to 6months		Unchecked	Unchecked	Unchecked	Unchecked	Unchecked	Unchecked	Unchecked	Unchecked	Unchecked		2			No surgery	Checked	Checked	Checked	Unchecked		Other cancers
473	56	>=45	Mbarara	HIV Unknown	6	2019-01-01				Checked	Unchecked	2months to 6months		Unchecked	Unchecked	Unchecked	Unchecked	Unchecked	Unchecked	Unchecked	Unchecked	Unchecked		2			surgery	Checked	Checked	Checked	Unchecked		Other cancers
320	27	25-34	Rakai	HIV neg	2	2019-01-01				Unchecked	Unchecked	7months to 6months		Unchecked	Unchecked	Unchecked	Unchecked	Unchecked	Unchecked	Unchecked	Unchecked	Unchecked		3			No surgery	Checked	Checked	Checked	Unchecked		Other cancers
166	63	>=45	Mubende	HIV neg	3	2019-01-01				Checked	Unchecked	7months to 6months		Unchecked	Unchecked	Unchecked	Checked	Unchecked	Unchecked	Unchecked	Unchecked	Unchecked		2			surgery	Unchecked	Checked	Checked	Unchecked		Other cancers
731	45	>=45	Rukungiri	HIV neg	6	2019-01-01				Unchecked	Unchecked	2months to 6months		Unchecked	Unchecked	Unchecked	Unchecked	Unchecked	Unchecked	Unchecked	Unchecked	Unchecked		3			surgery	Checked	Checked	Checked	Unchecked		Other cancers
142	29	25-34	Isingiro	HIV neg	3	2019-01-01				Checked	Unchecked	2months to 6months		Checked	Unchecked	Unchecked	Unchecked	Unchecked	Unchecked	Unchecked	Unchecked	Unchecked		2			surgery	Unchecked	Checked	Checked	Unchecked		Other cancers
348	39	35-44	Sheema	HIV Unknown	0	2019-01-01	2			Unchecked	Unchecked	More than 1year		Unchecked	Unchecked	Unchecked	Unchecked	Unchecked	Unchecked	Unchecked	Unchecked	Unchecked		3			surgery	Unchecked	Checked	Checked	Unchecked		Other cancers
214	50	>=45	Mbarara	HIV neg	4	2019-01-01				Unchecked	Unchecked	2months to 6months		Unchecked	Unchecked	Unchecked	Unchecked	Unchecked	Unchecked	Unchecked	Unchecked	Unchecked		2			No surgery	Checked	Checked	Unchecked	Unchecked		Other cancers
322	62	>=45	Mbarara	HIV neg	2	2019-01-01				Unchecked	Unchecked	2months to 6months		Unchecked	Unchecked	Unchecked	Unchecked	Unchecked	Unchecked	Unchecked	Unchecked	Checked		2			surgery	Unchecked	Checked	Checked	Checked		Other cancers
15	63	>=45	Mubende	HIV neg	3	2019-01-01				Checked	Unchecked	7months to 6months		Unchecked	Unchecked	Unchecked	Checked	Unchecked	Unchecked	Unchecked	Unchecked	Unchecked		2			surgery	Unchecked	Checked	Checked	Unchecked		Other cancers
203	60	>=45	Mbarara	HIV pos	1	2019-01-01				Unchecked	Unchecked	7months to 6months		Unchecked	Unchecked	Unchecked	Unchecked	Unchecked	Checked	Unchecked	Unchecked	Unchecked		3			surgery	Unchecked	Checked	Checked	Unchecked		Other cancers
382	62	>=45	Mbarara	HIV neg	7	2019-01-01				Checked	Unchecked	2months to 6months		Unchecked	Unchecked	Unchecked	Unchecked	Checked	Unchecked	Unchecked	Unchecked	Unchecked		3			surgery	Checked	Checked	Checked	Unchecked		Other cancers
129	29	25-34	Mbarara	HIV Unknown	5	2019-01-01				Unchecked	Unchecked	2months to 6months		Unchecked	Unchecked	Unchecked	Unchecked	Unchecked	Unchecked	Unchecked	Unchecked	Unchecked		4			No surgery	Unchecked	Unchecked	Unchecked	Unchecked		Other cancers
665	63	>=45	Mubende	HIV neg	3	2019-01-01				Checked	Unchecked	7months to 6months		Unchecked	Unchecked	Unchecked	Checked	Unchecked	Unchecked	Unchecked	Unchecked	Unchecked		2			surgery	Unchecked	Checked	Checked	Unchecked		Other cancers
213	45	>=45	Rukungiri	HIV neg	6	2019-01-01				Unchecked	Unchecked	2months to 6months		Unchecked	Unchecked	Unchecked	Unchecked	Unchecked	Unchecked	Unchecked	Unchecked	Unchecked		3			surgery	Checked	Checked	Checked	Unchecked		Other cancers
143	45	>=45	Mbarara	HIV neg	8	2019-01-01				Checked	Unchecked	2months to 6months		Unchecked	Unchecked	Unchecked	Checked	Unchecked	Unchecked	Unchecked	Unchecked	Unchecked		2			surgery	Checked	Checked	Checked	Unchecked		Other cancers
796	35	35-44	Kiruhura	HIV Unknown	4	2020-01-01				Checked	Unchecked	2months to 6months		Unchecked	Unchecked	Unchecked	Unchecked	Unchecked	Unchecked	Unchecked	Unchecked	Unchecked		4			No surgery	Checked	Checked	Checked	Unchecked		Other cancers
769	50	>=45	Ntungamo	HIV Unknown	7	2020-01-01				Checked	Unchecked	2months to 6months		Unchecked	Unchecked	Unchecked	Unchecked	Unchecked	Checked	Unchecked	Unchecked	Unchecked		3			No surgery	Unchecked	Unchecked	Unchecked	Unchecked		Other cancers
770	33	25-34	Mbarara	HIV pos	0	2020-01-01				Checked	Unchecked	2months to 6months		Unchecked	Unchecked	Unchecked	Unchecked	Unchecked	Unchecked	Unchecked	Unchecked	Checked		2			surgery	Unchecked	Checked	Checked	Unchecked		Other cancers
803	34	25-34	Buhweju	HIV neg	2	2020-01-01				Unchecked	Unchecked	2months to 6months		Checked	Unchecked	Unchecked	Unchecked	Unchecked	Unchecked	Unchecked	Unchecked	Unchecked		2			surgery	Unchecked	Checked	Checked	Unchecked		Other cancers
806	30	25-34	Kyegegwa	HIV neg	3	2020-01-01				Unchecked	Unchecked	2months to 6months		Unchecked	Unchecked	Unchecked	Unchecked	Unchecked	Unchecked	Unchecked	Unchecked	Unchecked		4			No surgery	Checked	Checked	Unchecked	Unchecked		Other cancers
777	42	35-44	Rukungiri	HIV pos	7	2020-01-01				Checked	Unchecked	2months to 6months		Unchecked	Unchecked	Unchecked	Unchecked	Unchecked	Unchecked	Unchecked	Unchecked	Unchecked		5			No surgery	Unchecked	Checked	Checked	Checked		Other cancers
789	35	35-44	Kamwenge	HIV neg	3	2020-01-01				Checked	Unchecked	2months to 6months		Unchecked	Unchecked	Unchecked	Unchecked	Unchecked	Unchecked	Unchecked	Unchecked	Unchecked		2			No surgery	Unchecked	Checked	Checked	Unchecked		Other cancers
800	38	35-44	Kiruhura	HIV neg	4	2020-01-01				Unchecked	Unchecked	7months to 6months		Unchecked	Unchecked	Unchecked	Unchecked	Checked	Unchecked	Unchecked	Unchecked	Unchecked		2			surgery	Checked	Checked	Checked	Unchecked		Other cancers
757	38	35-44	Kanungu	HIV neg	3	2020-01-01				Checked	Unchecked	2months to 6months		Unchecked	Unchecked	Unchecked	Unchecked	Unchecked	Unchecked	Unchecked	Unchecked	Unchecked		4			No surgery	Unchecked	Checked	Unchecked	Unchecked		Other cancers
50	29	25-34	Mbarara	HIV Unknown	2	2021-01-01				Unchecked	Unchecked	<1month		Unchecked	Unchecked	Unchecked	Unchecked	Unchecked	Unchecked	Unchecked	Unchecked	Unchecked		4			surgery	Checked	Unchecked	Unchecked	Unchecked		Other cancers
559	47	>=45	Rakai	HIV neg	7	2021-01-01				Checked	Unchecked	<1month		Unchecked	Unchecked	Unchecked	Unchecked	Unchecked	Unchecked	Unchecked	Unchecked	Unchecked		4			No surgery	Unchecked	Checked	Checked	Unchecked		Other cancers
89	19	15-24	Rwampara	HIV neg	0	2021-01-01				Unchecked	Unchecked	More than 1year		Unchecked	Unchecked	Unchecked	Unchecked	Unchecked	Unchecked	Unchecked	Unchecked	Unchecked		4			No surgery	Checked	Checked	Checked	Unchecked		Other cancers
625	69	>=45	Rukungiri	HIV neg	1	2021-01-01	2			Unchecked	Unchecked	2months to 6months		Unchecked	Unchecked	Unchecked	Unchecked	Unchecked	Unchecked	Unchecked	Unchecked	Checked		2			surgery	Unchecked	Checked	Checked	Unchecked		Other cancers
549	29	25-34	Mbarara	HIV Unknown	2	2021-01-01				Unchecked	Unchecked	<1month		Unchecked	Unchecked	Unchecked	Unchecked	Unchecked	Unchecked	Unchecked	Unchecked	Unchecked		4			surgery	Checked	Unchecked	Unchecked	Unchecked		Other cancers
114	25	25-34	Wakiso	HIV neg	4	2021-01-01				Unchecked	Unchecked	2months to 6months		Unchecked	Unchecked	Unchecked	Unchecked	Unchecked	Unchecked	Unchecked	Unchecked	Unchecked		4			No surgery	Checked	Checked	Checked	Unchecked		Other cancers
745	60	>=45	Ntungamo	HIV Unknown	10	2021-01-01				Checked	Unchecked	2months to 6months		Unchecked	Unchecked	Unchecked	Unchecked	Unchecked	Unchecked	Unchecked	Unchecked	Unchecked		4			surgery	Unchecked	Unchecked	Unchecked	Checked		Other cancers
613	25	25-34	Wakiso	HIV neg	4	2021-01-01				Unchecked	Unchecked	2months to 6months		Unchecked	Unchecked	Unchecked	Unchecked	Unchecked	Unchecked	Unchecked	Unchecked	Unchecked		4			No surgery	Checked	Checked	Checked	Unchecked		Other cancers
729	43	35-44	Isingiro	HIV pos	4	2021-01-01				Unchecked	Unchecked	7months to 6months		Unchecked	Unchecked	Unchecked	Unchecked	Unchecked	Unchecked	Unchecked	Unchecked	Unchecked		6			No surgery	Unchecked	Checked	Checked	Checked		Other cancers
80	32	25-34	Kiruhura	HIV Unknown	0	2021-01-01				Unchecked	Unchecked	2months to 6months		Unchecked	Unchecked	Unchecked	Unchecked	Unchecked	Unchecked	Unchecked	Unchecked	Unchecked		5			No surgery	Unchecked	Checked	Checked	Checked		Other cancers
588	19	15-24	Rwampara	HIV neg	0	2021-01-01				Unchecked	Unchecked	2months to 6months		Unchecked	Unchecked	Unchecked	Unchecked	Unchecked	Unchecked	Unchecked	Unchecked	Unchecked		4			No surgery	Checked	Checked	Checked	Unchecked		Other cancers
579	32	25-34	Kiruhura	HIV Unknown	0	2021-01-01				Unchecked	Unchecked	2months to 6months		Unchecked	Unchecked	Unchecked	Unchecked	Unchecked	Unchecked	Unchecked	Unchecked	Unchecked		5			No surgery	Unchecked	Checked	Checked	Checked		Other cancers
268	43	35-44	Isingiro	HIV pos	4	2021-01-01				Unchecked	Unchecked	7months to 6months		Unchecked	Unchecked	Unchecked	Unchecked	Unchecked	Unchecked	Unchecked	Unchecked	Unchecked		6			No surgery	Unchecked	Checked	Checked	Checked		Other cancers
60	47	>=45	Rakai	HIV neg	7	2021-01-01				Checked	Unchecked	<1month		Unchecked	Unchecked	Unchecked	Unchecked	Unchecked	Unchecked	Unchecked	Unchecked	Unchecked		4			No surgery	Unchecked	Checked	Checked	Unchecked		Other cancers
126	69	>=45	Rukungiri	HIV neg	1	2021-01-01	2			Unchecked	Unchecked	2months to 6months		Unchecked	Unchecked	Unchecked	Unchecked	Unchecked	Unchecked	Unchecked	Unchecked	Checked		2			surgery	Unchecked	Checked	Checked	Unchecked		Other cancers
282	60	>=45	Ntungamo	HIV Unknown	10	2021-01-01				Checked	Unchecked	2months to 6months		Unchecked	Unchecked	Unchecked	Unchecked	Unchecked	Unchecked	Unchecked	Unchecked	Unchecked		4			surgery	Unchecked	Unchecked	Unchecked	Checked		Other cancers
741	24	15-24	Mbarara	HIV pos	2	2022-01-01				Unchecked	Unchecked	2months to 6months		Unchecked	Unchecked	Unchecked	Unchecked	Unchecked	Unchecked	Unchecked	Unchecked	Unchecked		2			No surgery	Unchecked	Unchecked	Unchecked	Unchecked		Other cancers
56	29	25-34	Kazo	HIV Unknown	2	2022-01-01				Unchecked	Unchecked	2months to 6months		Unchecked	Unchecked	Unchecked	Unchecked	Unchecked	Unchecked	Unchecked	Unchecked	Unchecked		4			No surgery	Unchecked	Checked	Checked	Unchecked		Other cancers
51	39	35-44	Bushenyi	HIV neg	6	2022-01-01				Checked	Unchecked	2months to 6months		Unchecked	Unchecked	Unchecked	Unchecked	Unchecked	Unchecked	Unchecked	Unchecked	Unchecked		2			No surgery	Unchecked	Checked	Checked	Unchecked		Other cancers
61	50	>=45	Isingiro	HIV neg	5	2022-01-01				Unchecked	Unchecked	2months to 6months		Unchecked	Unchecked	Unchecked	Unchecked	Unchecked	Unchecked	Unchecked	Unchecked	Unchecked		4			No surgery	Checked	Checked	Unchecked	Checked		Other cancers
560	50	>=45	Isingiro	HIV neg	5	2022-01-01				Unchecked	Unchecked	2months to 6months		Unchecked	Unchecked	Unchecked	Unchecked	Unchecked	Unchecked	Unchecked	Unchecked	Unchecked		4			No surgery	Checked	Checked	Unchecked	Checked		Other cancers
49	66	>=45	Ntungamo	HIV Unknown	1	2022-01-01				Unchecked	Unchecked	2months to 6months		Unchecked	Unchecked	Unchecked	Unchecked	Unchecked	Unchecked	Unchecked	Unchecked	Unchecked		6			No surgery	Checked	Checked	Checked	Checked		Other cancers
594	46	>=45	Kabale	HIV neg	3	2022-01-01				Checked	Unchecked	<1month		Unchecked	Unchecked	Unchecked	Unchecked	Unchecked	Unchecked	Unchecked	Unchecked	Unchecked		2			surgery	Checked	Checked	Checked	Unchecked		Other cancers
279	24	15-24	Mbarara	HIV pos	2	2022-01-01				Unchecked	Unchecked	7months to 6months		Unchecked	Unchecked	Unchecked	Unchecked	Unchecked	Unchecked	Unchecked	Unchecked	Unchecked		2			No surgery	Unchecked	Unchecked	Unchecked	Unchecked		Other cancers
46	36	35-44	Mbarara	HIV pos	4	2022-01-01				Unchecked	Unchecked	<1month		Unchecked	Unchecked	Unchecked	Unchecked	Unchecked	Unchecked	Unchecked	Unchecked	Unchecked		3			No surgery	Checked	Checked	Checked	Unchecked		Other cancers
548	66	>=45	Ntungamo	HIV Unknown	1	2022-01-01				Unchecked	Unchecked	2months to 6months		Unchecked	Unchecked	Unchecked	Unchecked	Unchecked	Unchecked	Unchecked	Unchecked	Unchecked		6			No surgery	Checked	Checked	Checked	Checked		Other cancers
555	29	25-34	Kazo	HIV Unknown	2	2022-01-01				Unchecked	Unchecked	2months to 6months		Unchecked	Unchecked	Unchecked	Unchecked	Unchecked	Unchecked	Unchecked	Unchecked	Unchecked		4			No surgery	Unchecked	Checked	Checked	Unchecked		Other cancers
545	36	35-44	Mbarara	HIV pos	4	2022-01-01				Unchecked	Unchecked	2months to 6months		Unchecked	Unchecked	Unchecked	Unchecked	Unchecked	Unchecked	Unchecked	Unchecked	Unchecked		3			No surgery	Checked	Checked	Checked	Unchecked		Other cancers
550	39	35-44	Bushenyi	HIV neg	6	2022-01-01				Checked	Unchecked	2months to 6months		Unchecked	Unchecked	Unchecked	Unchecked	Unchecked	Unchecked	Unchecked	Unchecked	Unchecked		2			No surgery	Unchecked	Checked	Checked	Unchecked		Other cancers
95	46	>=45	Kabale	HIV neg	3	2022-01-01				Checked	Unchecked	<1month		Unchecked	Unchecked	Unchecked	Unchecked	Unchecked	Unchecked	Unchecked	Unchecked	Unchecked		2			surgery	Checked	Checked	Checked	Unchecked		Other cancers
463	47	>=45	Sheema	HIV Unknown	4	2021-01-01				Unchecked	Unchecked	2months to 6months		Unchecked	Unchecked	Unchecked	Checked	Unchecked	Unchecked	Unchecked	Unchecked	Unchecked		1			No surgery	Unchecked	Unchecked	Unchecked	Checked		Other cancers
497	40	35-44	Mbarara	HIV Unknown	7	2021-01-01				Unchecked	Unchecked	2months to 6months		Unchecked	Unchecked	Unchecked	Unchecked	Unchecked	Unchecked	Checked	Unchecked	Unchecked		2			surgery	Unchecked	Checked	Checked	Unchecked		Other cancers
462	21	15-24	Mbarara	HIV pos	0	2021-01-01				Unchecked	Unchecked	7months to 6months		Unchecked	Unchecked	Unchecked	Unchecked	Unchecked	Unchecked	Unchecked	Unchecked	Unchecked		1			No surgery	Checked	Checked	Checked	Unchecked		Other cancers
505	46	>=45	Isingiro	HIV Unknown	8	2021-01-01				Checked	Unchecked	<1month		Unchecked	Unchecked	Unchecked	Unchecked	Unchecked	Unchecked	Unchecked	Unchecked	Unchecked		2			No surgery	Checked	Unchecked	Unchecked	Unchecked		Other cancers
419	58	>=45	Isingiro	HIV Unknown	11	2017-01-01	1	2	0	Checked	Unchecked	2months to 6months	2 to 6months	Unchecked	Unchecked	Unchecked	Unchecked	Unchecked	Unchecked	Unchecked	Unchecked	Unchecked	Stage 3C	1	Late stage	Latestage	No surgery	Unchecked	Checked	Checked	Unchecked	2017	Cervical cancer
481	58	>=45	Mbarara	HIV Unknown	6	2017-01-01	1	1	0	Checked	Unchecked	2months to 6months	2 to 6months	Unchecked	Unchecked	Unchecked	Checked	Unchecked	Unchecked	Unchecked	Unchecked	Unchecked	Stage 2B	1	Late stage	Latestage	No surgery	Unchecked	Checked	Checked	Checked	2017	Cervical cancer
485	62	>=45	Bushenyi	HIV Unknown	9	2017-01-01	1	2	1	Unchecked	Unchecked	2months to 6months	2 to 6months	Unchecked	Unchecked	Unchecked	Checked	Unchecked	Unchecked	Unchecked	Unchecked	Unchecked	Stage 2B	1	Late stage	Latestage	No surgery	Unchecked	Checked	Unchecked	Checked	2017	Cervical cancer
500	50	>=45	Ntungamo	HIV neg	9	2017-01-01	1	2	1	Checked	Unchecked	2months to 6months	2 to 6months	Unchecked	Unchecked	Unchecked	Checked	Unchecked	Unchecked	Unchecked	Unchecked	Unchecked	Stage 2B	1	Late stage	Latestage	No surgery	Unchecked	Checked	Checked	Checked	2017	Cervical cancer
478	53	>=45	Mbarara	HIV Unknown	10	2017-01-01	1	2	0	Checked	Unchecked	<1month	<1month	Unchecked	Unchecked	Unchecked	Checked	Unchecked	Unchecked	Unchecked	Unchecked	Unchecked	Stage 2B	1	Late stage	Latestage	No surgery	Checked	Checked	Checked	Unchecked	2017	Cervical cancer
423	38	35-44	Ntungamo	HIV Unknown	4	2017-01-01	1	1	1	Unchecked	Unchecked	2months to 6months	2 to 6months	Unchecked	Unchecked	Checked	Unchecked	Unchecked	Unchecked	Unchecked	Unchecked	Unchecked	Stage 2A	1	Late stage	Early stage	No surgery	Checked	Checked	Unchecked	Unchecked	2017	Cervical cancer
486	70	>=45	Kanungu	HIV Unknown	9	2017-01-01	1	2	0	Checked	Unchecked	7months to 6months	7 to 12 months	Unchecked	Unchecked	Unchecked	Unchecked	Unchecked	Checked	Unchecked	Unchecked	Unchecked	Stage B	1	Late stage	Latestage	No surgery	Unchecked	Checked	Checked	Checked	2017	Cervical cancer
488	45	>=45	Mbarara	HIV pos	4	2017-01-01	1	2	1	Unchecked	Unchecked	More than 1year	More than 1year	Unchecked	Checked	Unchecked	Unchecked	Unchecked	Unchecked	Unchecked	Unchecked	Unchecked	Stage 1B	1	Early stage	Early stage	surgery	Unchecked	Checked	Checked	Unchecked	2017	Cervical cancer
495	56	>=45	Kamwenge	HIV neg	11	2017-01-01	1	2	1	Checked	Unchecked	2months to 6months	2 to 6months	Unchecked	Unchecked	Unchecked	Unchecked	Checked	Unchecked	Unchecked	Unchecked	Unchecked	Stage 3A	1	Late stage	Latestage	No surgery	Unchecked	Checked	Unchecked	Checked	2017	Cervical cancer
489	59	>=45	Ntungamo	HIV pos	11	2017-01-01	1	2	1	Checked	Unchecked	2months to 6months	2 to 6months	Unchecked	Unchecked	Unchecked	Checked	Unchecked	Unchecked	Unchecked	Unchecked	Unchecked	Stage 2B	1	Late stage	Latestage	No surgery	Checked	Unchecked	Checked	Checked	2017	Cervical cancer
502	45	>=45	Lyantonde	HIV Unknown	7	2017-01-01	1	2	1	Unchecked	Unchecked	7months to 6months	7 to 12 months	Unchecked	Unchecked	Unchecked	Checked	Unchecked	Unchecked	Unchecked	Unchecked	Unchecked	Stage 2B	1	Late stage	Latestage	No surgery	Unchecked	Checked	Unchecked	Checked	2017	Cervical cancer
490	60	>=45	Isingiro	HIV Unknown	9	2017-01-01	1	2	0	Unchecked	Unchecked	7months to 6months	7 to 12 months	Unchecked	Unchecked	Unchecked	Unchecked	Checked	Unchecked	Unchecked	Unchecked	Unchecked	Stage 3A	1	Late stage	Latestage	No surgery	Checked	Checked	Unchecked	Unchecked	2017	Cervical cancer
494	48	>=45	Ntungamo	HIV Unknown	8	2017-01-01	1	2	1	Unchecked	Unchecked	7months to 6months	7 to 12 months	Unchecked	Unchecked	Unchecked	Checked	Unchecked	Unchecked	Unchecked	Unchecked	Unchecked	Stage 2B	1	Late stage	Latestage	No surgery	Unchecked	Checked	Checked	Checked	2017	Cervical cancer
484	64	>=45	Isingiro	HIV Unknown	9	2017-01-01	1	2	1	Checked	Unchecked	7months to 6months	7 to 12 months	Unchecked	Unchecked	Unchecked	Checked	Unchecked	Unchecked	Unchecked	Unchecked	Unchecked	Stage 2B	1	Late stage	Latestage	No surgery	Unchecked	Checked	Checked	Checked	2017	Cervical cancer
499	50	>=45	Rakai	HIV neg	8	2017-01-01	1	2	0	Unchecked	Unchecked	More than 1year	More than 1year	Unchecked	Unchecked	Unchecked	Unchecked	Unchecked	Checked	Unchecked	Unchecked	Unchecked	Stage B	1	Late stage	Latestage	No surgery	Unchecked	Unchecked	Unchecked	Unchecked	2017	Cervical cancer
503	52	>=45	Kiruhura	HIV Unknown	8	2017-01-01	1	2	1	Unchecked	Unchecked	More than 1year	More than 1year	Unchecked	Unchecked	Unchecked	Unchecked	Checked	Unchecked	Unchecked	Unchecked	Unchecked	Stage 3A	1	Late stage	Latestage	No surgery	Unchecked	Checked	Checked	Checked	2017	Cervical cancer
491	45	>=45	Mbarara	HIV Unknown	4	2017-01-01	1	1		Unchecked	Unchecked	2months to 6months	2 to 6months	Unchecked	Unchecked	Unchecked	Unchecked	Unchecked	Unchecked	Unchecked	Checked	Unchecked	Stage 4A	1	Late stage	Latestage	No surgery	Unchecked	Checked	Checked	Checked	2017	Cervical cancer
424	50	>=45	Bwizibweera	HIV pos	3	2017-01-01	1	2	1	Checked	Unchecked	2months to 6months	2 to 6months	Unchecked	Unchecked	Unchecked	Unchecked	Unchecked	Unchecked	Unchecked	Unchecked	Unchecked	Stage 3C	1	Late stage	Latestage	No surgery	Unchecked	Unchecked	Unchecked	Unchecked	2017	Cervical cancer
496	47	>=45	Mbarara	HIV Unknown	7	2017-01-01	1	2	0	Unchecked	Unchecked	2months to 6months	2 to 6months	Unchecked	Unchecked	Unchecked	Checked	Unchecked	Unchecked	Unchecked	Unchecked	Unchecked	Stage 2B	1	Late stage	Latestage	No surgery	Unchecked	Checked	Checked	Checked	2017	Cervical cancer
420	50	>=45	Sheema	HIV neg	11	2017-01-01	1	2	1	Unchecked	Unchecked	2months to 6months	2 to 6months	Unchecked	Unchecked	Unchecked	Unchecked	Unchecked	Unchecked	Unchecked	Unchecked	Unchecked	Stage 3C	1	Late stage	Latestage	No surgery	Unchecked	Unchecked	Unchecked	Unchecked	2017	Cervical cancer
297	67	>=45	Isingiro	HIV Unknown	11	2017-01-01	1	1	1	Checked	Unchecked	7months to 6months	7 to 12 months	Unchecked	Unchecked	Unchecked	Unchecked	Unchecked	Unchecked	Unchecked	Checked	Unchecked	Stage 4A	1	Late stage	Latestage	No surgery	Unchecked	Unchecked	Unchecked	Unchecked	2017	Cervical cancer
366	42	35-44	Kanungu	HIV neg	6	2017-01-01	1	2	0	Unchecked	Unchecked	<1month	<1month	Unchecked	Unchecked	Unchecked	Checked	Unchecked	Unchecked	Unchecked	Unchecked	Unchecked	Stage 2B	1	Late stage	Latestage	No surgery	Checked	Checked	Checked	Unchecked	2017	Cervical cancer
246	58	>=45	Mitooma	HIV neg	4	2017-01-01	1	2	0	Checked	Unchecked	2months to 6months	2 to 6months	Unchecked	Unchecked	Unchecked	Unchecked	Unchecked	Unchecked	Unchecked	Checked	Unchecked	Stage 4A	1	Late stage	Latestage	No surgery	Unchecked	Checked	Unchecked	Checked	2017	Cervical cancer
358	78	>=45	Sembabule	HIV neg	11	2017-01-01	1	2	0	Checked	Unchecked	More than 1year	More than 1year	Unchecked	Unchecked	Unchecked	Checked	Unchecked	Unchecked	Unchecked	Unchecked	Unchecked	Stage 2B	1	Late stage	Latestage	No surgery	Unchecked	Checked	Checked	Checked	2017	Cervical cancer
826	50	>=45	Bunyaruguru	HIV neg	7	2017-01-01	1	2	0	Unchecked	Unchecked	2months to 6months	2 to 6months	Unchecked	Unchecked	Unchecked	Unchecked	Unchecked	Unchecked	Unchecked	Unchecked	Unchecked	Stage 3C	1	Late stage	Latestage	No surgery	Unchecked	Checked	Checked	Unchecked	2017	Cervical cancer
250	78	>=45	Ibanda	HIV neg	7	2017-01-01	1	2	0	Checked	Unchecked	<1month	<1month	Unchecked	Unchecked	Unchecked	Unchecked	Unchecked	Unchecked	Unchecked	Checked	Unchecked	Stage 4A	1	Late stage	Latestage	No surgery	Unchecked	Checked	Checked	Checked	2017	Cervical cancer
265	52	>=45	Kamwenge	HIV neg	5	2017-01-01	1	2	1	Unchecked	Unchecked	2months to 6months	2 to 6months	Unchecked	Unchecked	Unchecked	Unchecked	Unchecked	Checked	Unchecked	Unchecked	Unchecked	Stage B	1	Late stage	Latestage	No surgery	Unchecked	Checked	Checked	Checked	2017	Cervical cancer
825	70	>=45	Isingiro	HIV neg	14	2017-01-01	1	1	0	Checked	Unchecked	2months to 6months	2 to 6months	Unchecked	Unchecked	Unchecked	Checked	Unchecked	Unchecked	Unchecked	Unchecked	Unchecked	Stage 2B	1	Late stage	Latestage	No surgery	Unchecked	Checked	Checked	Checked	2017	Cervical cancer
338	40	35-44	Bukuro	HIV neg	5	2017-01-01	1	1		Unchecked	Unchecked	2months to 6months	2 to 6months	Unchecked	Unchecked	Unchecked	Checked	Unchecked	Unchecked	Unchecked	Unchecked	Unchecked	Stage 2B	1	Late stage	Latestage	No surgery	Unchecked	Checked	Checked	Checked	2017	Cervical cancer
234	56	>=45	Rubirizi	HIV pos	7	2017-01-01	1	2	1	Checked	Unchecked	2months to 6months	2 to 6months	Unchecked	Unchecked	Unchecked	Unchecked	Unchecked	Unchecked	Unchecked	Checked	Unchecked	Stage 4A	3	Late stage	Latestage	No surgery	Unchecked	Checked	Checked	Checked	2017	Cervical cancer
829	32	25-34	Mbarara	HIV pos	4	2017-01-01	1	2	0	Unchecked	Unchecked	2months to 6months	2 to 6months	Unchecked	Unchecked	Unchecked	Unchecked	Unchecked	Unchecked	Unchecked	Unchecked	Unchecked	Stage 3C	1	Late stage	Latestage	No surgery	Checked	Unchecked	Unchecked	Unchecked	2017	Cervical cancer
727	34	25-34	Mbarara	HIV pos	3	2017-01-01	1	2	1	Unchecked	Unchecked	2months to 6months	2 to 6months	Unchecked	Unchecked	Checked	Unchecked	Unchecked	Unchecked	Unchecked	Unchecked	Unchecked	Stage 2A	1	Late stage	Early stage	surgery	Unchecked	Checked	Checked	Unchecked	2017	Cervical cancer
728	42	35-44	Buhweju	HIV neg	7	2017-01-01	1	1	1	Checked	Unchecked	2months to 6months	2 to 6months	Unchecked	Unchecked	Unchecked	Unchecked	Unchecked	Unchecked	Unchecked	Unchecked	Unchecked	Stage 3C	1	Late stage	Latestage	No surgery	Checked	Checked	Checked	Unchecked	2017	Cervical cancer
428	63	>=45	Kamwenge	HIV Unknown	7	2017-01-01	1	2	1	Unchecked	Unchecked	2months to 6months	2 to 6months	Unchecked	Unchecked	Unchecked	Unchecked	Checked	Unchecked	Unchecked	Unchecked	Unchecked	Stage 3A	1	Late stage	Latestage	No surgery	Unchecked	Checked	Checked	Unchecked	2017	Cervical cancer
298	26	25-34	Ntungamo	HIV Unknown	4	2017-01-01	1	1	1	Unchecked	Unchecked	2months to 6months	2 to 6months	Unchecked	Unchecked	Unchecked	Unchecked	Unchecked	Checked	Unchecked	Unchecked	Unchecked	Stage B	1	Late stage	Latestage	No surgery	Unchecked	Unchecked	Unchecked	Checked	2017	Cervical cancer
349	39	35-44	Ibanda	HIV pos	2	2017-01-01	1	2	0	Checked	Unchecked	2months to 6months	2 to 6months	Unchecked	Unchecked	Unchecked	Unchecked	Unchecked	Unchecked	Unchecked	Unchecked	Unchecked	Stage 3C	1	Late stage	Latestage	No surgery	Checked	Unchecked	Unchecked	Unchecked	2017	Cervical cancer
252	50	>=45	Butanda	HIV neg	8	2017-01-01	1	2	1	Unchecked	Unchecked	2months to 6months	2 to 6months	Unchecked	Unchecked	Unchecked	Unchecked	Unchecked	Unchecked	Unchecked	Unchecked	Unchecked	Stage 3C	1	Late stage	Latestage	No surgery	Checked	Checked	Checked	Unchecked	2017	Cervical cancer
241	40	35-44	Sheema	HIV neg	3	2017-01-01	1	1	0	Checked	Unchecked	7months to 6months	7 to 12 months	Unchecked	Unchecked	Unchecked	Unchecked	Unchecked	Unchecked	Unchecked	Checked	Unchecked	Stage 4A	1	Late stage	Latestage	No surgery	Unchecked	Checked	Checked	Checked	2017	Cervical cancer
266	34	25-34	Mbarara	HIV pos	3	2017-01-01	1	2	1	Unchecked	Unchecked	2months to 6months	2 to 6months	Unchecked	Unchecked	Checked	Unchecked	Unchecked	Unchecked	Unchecked	Unchecked	Unchecked	Stage 2A	1	Late stage	Early stage	surgery	Unchecked	Checked	Checked	Unchecked	2017	Cervical cancer
433	60	>=45	Kiruhura	HIV pos	2	2017-01-01	1	2	1	Checked	Unchecked	More than 1year	More than 1year	Unchecked	Unchecked	Unchecked	Checked	Unchecked	Unchecked	Unchecked	Unchecked	Unchecked	Stage 2B	1	Late stage	Latestage	No surgery	Unchecked	Checked	Checked	Checked	2017	Cervical cancer
712	50	>=45	Butanda	HIV neg	8	2017-01-01	1	2	1	Unchecked	Unchecked	2months to 6months	2 to 6months	Unchecked	Unchecked	Unchecked	Unchecked	Unchecked	Unchecked	Unchecked	Unchecked	Unchecked	Stage 3C	1	Late stage	Latestage	No surgery	Checked	Checked	Checked	Unchecked	2017	Cervical cancer
244	50	>=45	Katara	HIV neg	8	2017-01-01	1	2	1	Unchecked	Unchecked	7months to 6months	7 to 12 months	Unchecked	Unchecked	Unchecked	Unchecked	Checked	Unchecked	Unchecked	Unchecked	Unchecked	Stage 3A	1	Late stage	Latestage	No surgery	Unchecked	Checked	Checked	Checked	2017	Cervical cancer
438	50	>=45	Kamwenge	HIV Unknown	9	2017-01-01	1	2	0	Unchecked	Unchecked	More than 1year	More than 1year	Unchecked	Unchecked	Unchecked	Unchecked	Unchecked	Unchecked	Unchecked	Unchecked	Unchecked	Stage 3C	1	Late stage	Latestage	No surgery	Checked	Unchecked	Unchecked	Unchecked	2017	Cervical cancer
267	42	35-44	Buhweju	HIV neg	7	2017-01-01	1	1	1	Checked	Unchecked	2months to 6months	2 to 6months	Unchecked	Unchecked	Unchecked	Unchecked	Unchecked	Unchecked	Unchecked	Unchecked	Unchecked	Stage 3C	1	Late stage	Latestage	No surgery	Checked	Checked	Checked	Unchecked	2017	Cervical cancer
819	38	35-44	Lukaya	HIV neg	7	2017-01-01	1	2	0	Unchecked	Unchecked	2months to 6months	2 to 6months	Unchecked	Unchecked	Unchecked	Checked	Unchecked	Unchecked	Unchecked	Unchecked	Unchecked	Stage 2B	1	Late stage	Latestage	surgery	Checked	Checked	Checked	Checked	2017	Cervical cancer
354	72	>=45	Kabiira	HIV Unknown	7	2017-01-01	1	2	1	Unchecked	Unchecked	2months to 6months	2 to 6months	Unchecked	Unchecked	Unchecked	Unchecked	Unchecked	Unchecked	Unchecked	Unchecked	Unchecked	Stage 3C	1	Late stage	Latestage	No surgery	Unchecked	Unchecked	Unchecked	Checked	2017	Cervical cancer
430	47	>=45	Fortportal	HIV neg	4	2017-01-01	3	1	0	Checked	Unchecked	2months to 6months	2 to 6months	Unchecked	Unchecked	Unchecked	Checked	Unchecked	Unchecked	Unchecked	Unchecked	Unchecked	Stage 2B	1	Late stage	Latestage	No surgery	Unchecked	Checked	Checked	Unchecked	2017	Cervical cancer
346	41	35-44	Mbarara	HIV neg	5	2017-01-01	1	1	1	Checked	Unchecked	More than 1year	More than 1year	Unchecked	Unchecked	Unchecked	Unchecked	Unchecked	Unchecked	Unchecked	Unchecked	Unchecked	Stage 3C	1	Late stage	Latestage	No surgery	Unchecked	Unchecked	Unchecked	Unchecked	2017	Cervical cancer
427	55	>=45	Kibale	HIV Unknown	6	2017-01-01	1	1	1	Unchecked	Unchecked	7months to 6months	7 to 12 months	Unchecked	Unchecked	Unchecked	Checked	Unchecked	Unchecked	Unchecked	Unchecked	Unchecked	Stage 2B	1	Late stage	Latestage	No surgery	Unchecked	Checked	Checked	Checked	2017	Cervical cancer
350	50	>=45	Rubirizi	HIV neg	7	2017-01-01	1	2	1	Checked	Unchecked	7months to 6months	7 to 12 months	Unchecked	Unchecked	Unchecked	Unchecked	Unchecked	Unchecked	Unchecked	Checked	Unchecked	Stage 4A	1	Late stage	Latestage	No surgery	Unchecked	Checked	Unchecked	Checked	2017	Cervical cancer
454	45	>=45	Ibanda	HIV Unknown	8	2017-01-01	1	2	1	Unchecked	Unchecked	7months to 6months	7 to 12 months	Unchecked	Unchecked	Unchecked	Unchecked	Unchecked	Unchecked	Unchecked	Unchecked	Unchecked	Stage 3C	1	Late stage	Latestage	No surgery	Unchecked	Checked	Unchecked	Unchecked	2017	Cervical cancer
452	50	>=45	Rubindi	HIV neg	9	2017-01-01	1	1	1	Checked	Unchecked	7months to 6months	7 to 12 months	Unchecked	Unchecked	Checked	Unchecked	Unchecked	Unchecked	Unchecked	Unchecked	Unchecked	Stage 2A	1	Late stage	Early stage	surgery	Unchecked	Checked	Checked	Unchecked	2017	Cervical cancer
441	38	35-44	Kyangyanyi	HIV Unknown	5	2017-01-01	1	2	1	Checked	Unchecked	2months to 6months	2 to 6months	Unchecked	Unchecked	Unchecked	Unchecked	Unchecked	Unchecked	Unchecked	Unchecked	Unchecked	Stage 3C	1	Late stage	Latestage	No surgery	Unchecked	Unchecked	Unchecked	Unchecked	2017	Cervical cancer
248	43	35-44	Bunyaruguru	HIV neg	3	2017-01-01	2	1	1	Checked	Unchecked	7months to 6months	7 to 12 months	Unchecked	Checked	Unchecked	Unchecked	Unchecked	Unchecked	Unchecked	Unchecked	Unchecked	Stage 1B	1	Early stage	Early stage	surgery	Unchecked	Checked	Checked	Unchecked	2017	Cervical cancer
344	50	>=45	Kanungu	HIV neg	0	2017-01-01		1	0	Checked	Unchecked	More than 1year	More than 1year	Unchecked	Unchecked	Unchecked	Unchecked	Unchecked	Checked	Unchecked	Unchecked	Unchecked	Stage B	1	Late stage	Latestage	No surgery	Unchecked	Unchecked	Unchecked	Checked	2017	Cervical cancer
827	40	35-44	Sheema	HIV neg	3	2017-01-01	1	1	0	Checked	Unchecked	7months to 6months	7 to 12 months	Unchecked	Unchecked	Unchecked	Unchecked	Unchecked	Unchecked	Unchecked	Checked	Unchecked	Stage 4A	1	Late stage	Latestage	No surgery	Unchecked	Checked	Checked	Checked	2017	Cervical cancer
343	50	>=45	Ntungamo	HIV neg	0	2017-01-01		1	0	Checked	Unchecked	2months to 6months	2 to 6months	Unchecked	Unchecked	Unchecked	Unchecked	Unchecked	Checked	Unchecked	Unchecked	Unchecked	Stage B	1	Late stage	Latestage	No surgery	Unchecked	Unchecked	Unchecked	Checked	2017	Cervical cancer
833	50	>=45	Sheema	HIV pos	2	2017-01-01	1	2	1	Unchecked	Unchecked	2months to 6months	2 to 6months	Unchecked	Checked	Unchecked	Unchecked	Unchecked	Unchecked	Unchecked	Unchecked	Unchecked	Stage 1B	1	Early stage	Early stage	surgery	Unchecked	Checked	Checked	Unchecked	2017	Cervical cancer
360	50	>=45	Mbarara	HIV Unknown	9	2017-01-01	1	1		Unchecked	Unchecked	More than 1year	More than 1year	Unchecked	Unchecked	Unchecked	Checked	Unchecked	Unchecked	Unchecked	Unchecked	Unchecked	Stage 2B	1	Late stage	Latestage	No surgery	Unchecked	Unchecked	Unchecked	Checked	2017	Cervical cancer
436	50	>=45	Kiruhura	HIV Unknown	8	2017-01-01	1	2	0	Checked	Unchecked	<1month	<1month	Unchecked	Unchecked	Unchecked	Unchecked	Unchecked	Unchecked	Unchecked	Unchecked	Unchecked	Stage 3C	1	Late stage	Latestage	No surgery	Checked	Unchecked	Unchecked	Unchecked	2017	Cervical cancer
442	49	>=45	Kibiyo	HIV Unknown	11	2017-01-01	1	2	1	Checked	Unchecked	7months to 6months	7 to 12 months	Unchecked	Unchecked	Unchecked	Unchecked	Unchecked	Unchecked	Unchecked	Unchecked	Unchecked	Stage 3C	1	Late stage	Latestage	No surgery	Unchecked	Checked	Checked	Unchecked	2017	Cervical cancer
347	40	35-44	Ibanda	HIV neg	4	2017-01-01	1	1	0	Checked	Unchecked	<1month	<1month	Unchecked	Unchecked	Unchecked	Checked	Unchecked	Unchecked	Unchecked	Unchecked	Unchecked	Stage 2B	1	Late stage	Latestage	No surgery	Unchecked	Checked	Checked	Checked	2017	Cervical cancer
365	36	35-44	Kashari	HIV neg	3	2017-01-01	1	1	1	Checked	Unchecked	2months to 6months	2 to 6months	Unchecked	Checked	Unchecked	Unchecked	Unchecked	Unchecked	Unchecked	Unchecked	Unchecked	Stage 1B	1	Early stage	Early stage	surgery	Checked	Checked	Checked	Unchecked	2017	Cervical cancer
334	35	35-44	Mbarara	HIV neg	5	2017-01-01	1	2	0	Unchecked	Unchecked	<1month	<1month	Unchecked	Unchecked	Unchecked	Unchecked	Unchecked	Checked	Unchecked	Unchecked	Unchecked	Stage B	1	Late stage	Latestage	No surgery	Checked	Checked	Checked	Checked	2017	Cervical cancer
458	40	35-44	Mbarara	HIV Unknown	5	2017-01-01	1	2	0	Checked	Unchecked	2months to 6months	2 to 6months	Unchecked	Unchecked	Unchecked	Checked	Unchecked	Unchecked	Unchecked	Unchecked	Unchecked	Stage 2B	1	Late stage	Latestage	surgery	Unchecked	Checked	Checked	Unchecked	2017	Cervical cancer
335	35	35-44	Sheema	HIV neg	5	2017-01-01	1	2	0	Unchecked	Unchecked	<1month	<1month	Unchecked	Unchecked	Unchecked	Unchecked	Unchecked	Checked	Unchecked	Unchecked	Unchecked	Stage B	1	Late stage	Latestage	No surgery	Unchecked	Checked	Checked	Checked	2017	Cervical cancer
447	43	35-44	Mitooma	HIV neg	4	2017-01-01	1	1		Unchecked	Unchecked	2months to 6months	2 to 6months	Unchecked	Unchecked	Unchecked	Unchecked	Unchecked	Unchecked	Unchecked	Unchecked	Unchecked	Stage 3C	1	Late stage	Latestage	No surgery	Checked	Unchecked	Unchecked	Unchecked	2017	Cervical cancer
243	32	25-34	Mbarara	HIV pos	4	2017-01-01	1	2	0	Unchecked	Unchecked	<1month	<1month	Unchecked	Unchecked	Unchecked	Unchecked	Unchecked	Unchecked	Unchecked	Unchecked	Unchecked	Stage 3C	1	Late stage	Latestage	No surgery	Checked	Unchecked	Unchecked	Unchecked	2017	Cervical cancer
364	59	>=45	Isingiro	HIV neg	11	2017-01-01	1	2	1	Checked	Unchecked	2months to 6months	2 to 6months	Unchecked	Unchecked	Unchecked	Unchecked	Checked	Unchecked	Unchecked	Unchecked	Unchecked	Stage 3A	1	Late stage	Latestage	No surgery	Unchecked	Checked	Checked	Checked	2017	Cervical cancer
460	25	25-34	Ntungamo	HIV pos	3	2017-01-01	1	1	1	Unchecked	Checked	More than 1year	More than 1year	Unchecked	Unchecked	Unchecked	Unchecked	Unchecked	Checked	Unchecked	Unchecked	Unchecked	Stage B	1	Late stage	Latestage	No surgery	Unchecked	Unchecked	Unchecked	Unchecked	2017	Cervical cancer
255	51	>=45	Sheema	HIV neg	7	2017-01-01	1	1	1	Unchecked	Unchecked	<1month	<1month	Unchecked	Unchecked	Unchecked	Unchecked	Unchecked	Unchecked	Unchecked	Unchecked	Unchecked	Stage 3C	1	Late stage	Latestage	No surgery	Checked	Unchecked	Unchecked	Unchecked	2017	Cervical cancer
351	50	>=45	Ntungamo	HIV neg	5	2017-01-01	1	1	0	Checked	Unchecked	More than 1year	More than 1year	Unchecked	Unchecked	Unchecked	Checked	Unchecked	Unchecked	Unchecked	Unchecked	Unchecked	Stage 2B	1	Late stage	Latestage	No surgery	Unchecked	Unchecked	Unchecked	Checked	2017	Cervical cancer
434	66	>=45	Isingiro	HIV Unknown	12	2017-01-01	1	1	0	Checked	Unchecked	7months to 6months	7 to 12 months	Unchecked	Unchecked	Unchecked	Unchecked	Unchecked	Unchecked	Unchecked	Checked	Unchecked	Stage 4A	1	Late stage	Latestage	No surgery	Unchecked	Checked	Checked	Checked	2017	Cervical cancer
339	40	35-44	Mbarara	HIV neg	5	2017-01-01	1	1	0	Checked	Unchecked	2months to 6months	2 to 6months	Unchecked	Unchecked	Unchecked	Checked	Unchecked	Unchecked	Unchecked	Unchecked	Unchecked	Stage 2B	1	Late stage	Latestage	No surgery	Unchecked	Unchecked	Unchecked	Checked	2017	Cervical cancer
429	42	35-44	Ntungamo	HIV pos	5	2017-01-01	1	2	1	Unchecked	Unchecked	2months to 6months	2 to 6months	Unchecked	Unchecked	Unchecked	Checked	Unchecked	Unchecked	Unchecked	Unchecked	Unchecked	Stage 2B	1	Late stage	Latestage	No surgery	Unchecked	Checked	Checked	Checked	2017	Cervical cancer
716	70	>=45	Isingiro	HIV neg	9	2017-01-01	1	2	0	Checked	Unchecked	2months to 6months	2 to 6months	Unchecked	Unchecked	Unchecked	Unchecked	Unchecked	Unchecked	Unchecked	Checked	Unchecked	Stage 4A	1	Late stage	Latestage	No surgery	Unchecked	Checked	Checked	Unchecked	2017	Cervical cancer
253	53	>=45	Mbarara	HIV pos	8	2017-01-01	1	2	1	Unchecked	Unchecked	More than 1year	More than 1year	Unchecked	Unchecked	Unchecked	Unchecked	Unchecked	Unchecked	Unchecked	Unchecked	Unchecked	Stage 3C	1	Late stage	Latestage	No surgery	Checked	Checked	Checked	Unchecked	2017	Cervical cancer
416	40	35-44	Mbarara	HIV Unknown	4	2017-01-01	1	2	1	Unchecked	Unchecked	7months to 6months	7 to 12 months	Unchecked	Unchecked	Unchecked	Unchecked	Unchecked	Unchecked	Unchecked	Checked	Unchecked	Stage 4A	1	Late stage	Latestage	No surgery	Unchecked	Checked	Checked	Unchecked	2017	Cervical cancer
830	50	>=45	Katara	HIV neg	8	2017-01-01	1	2	1	Unchecked	Unchecked	7months to 6months	7 to 12 months	Unchecked	Unchecked	Unchecked	Unchecked	Checked	Unchecked	Unchecked	Unchecked	Unchecked	Stage 3A	1	Late stage	Latestage	No surgery	Unchecked	Checked	Checked	Checked	2017	Cervical cancer
831	60	>=45	Kabale	HIV neg	13	2017-01-01	1	2	1	Checked	Unchecked	7months to 6months	7 to 12 months	Unchecked	Unchecked	Unchecked	Checked	Unchecked	Unchecked	Unchecked	Unchecked	Unchecked	Stage 2B	1	Late stage	Latestage	No surgery	Unchecked	Checked	Checked	Checked	2017	Cervical cancer
341	47	>=45	Mitooma	HIV pos	4	2017-01-01	1	1	0	Checked	Unchecked	<1month	<1month	Unchecked	Unchecked	Unchecked	Unchecked	Unchecked	Unchecked	Unchecked	Unchecked	Unchecked	Stage 3C	1	Late stage	Latestage	No surgery	Unchecked	Unchecked	Unchecked	Unchecked	2017	Cervical cancer
345	43	35-44	Bushenyi	HIV neg	3	2017-01-01	1	2	1	Unchecked	Unchecked	7months to 6months	7 to 12 months	Unchecked	Unchecked	Unchecked	Checked	Unchecked	Unchecked	Unchecked	Unchecked	Unchecked	Stage 2B	1	Late stage	Latestage	No surgery	Unchecked	Unchecked	Checked	Checked	2017	Cervical cancer
245	60	>=45	Kabale	HIV neg	13	2017-01-01	1	2	1	Checked	Unchecked	7months to 6months	7 to 12 months	Unchecked	Unchecked	Unchecked	Checked	Unchecked	Unchecked	Unchecked	Unchecked	Unchecked	Stage 2B	1	Late stage	Latestage	No surgery	Unchecked	Checked	Checked	Checked	2017	Cervical cancer
455	30	25-34	Keisho Tanzania	HIV Unknown	4	2017-01-01	1	2	0	Unchecked	Unchecked	7months to 6months	7 to 12 months	Unchecked	Unchecked	Unchecked	Unchecked	Unchecked	Unchecked	Unchecked	Unchecked	Unchecked	Stage 3C	1	Late stage	Latestage	No surgery	Checked	Unchecked	Unchecked	Unchecked	2017	Cervical cancer
294	67	>=45	Isingiro	HIV Unknown	10	2017-01-01	1	2	1	Checked	Unchecked	7months to 6months	7 to 12 months	Unchecked	Unchecked	Unchecked	Unchecked	Unchecked	Unchecked	Unchecked	Unchecked	Unchecked	Stage 3C	1	Late stage	Latestage	No surgery	Unchecked	Unchecked	Unchecked	Unchecked	2017	Cervical cancer
237	49	>=45	Mbarara	HIV neg	9	2017-01-01	1	2	0	Unchecked	Unchecked	7months to 6months	7 to 12 months	Unchecked	Unchecked	Unchecked	Unchecked	Checked	Unchecked	Unchecked	Unchecked	Unchecked	Stage 3A	1	Late stage	Latestage	No surgery	Checked	Unchecked	Unchecked	Checked	2017	Cervical cancer
233	38	35-44	Lukaya	HIV neg	7	2017-01-01	1	2	0	Unchecked	Unchecked	2months to 6months	2 to 6months	Unchecked	Unchecked	Unchecked	Checked	Unchecked	Unchecked	Unchecked	Unchecked	Unchecked	Stage 2B	1	Late stage	Latestage	surgery	Checked	Checked	Checked	Checked	2017	Cervical cancer
239	70	>=45	Isingiro	HIV neg	14	2017-01-01	1	1	0	Checked	Unchecked	2months to 6months	2 to 6months	Unchecked	Unchecked	Unchecked	Checked	Unchecked	Unchecked	Unchecked	Unchecked	Unchecked	Stage 2B	1	Late stage	Latestage	No surgery	Unchecked	Checked	Checked	Checked	2017	Cervical cancer
726	52	>=45	Kamwenge	HIV neg	5	2017-01-01	1	2	1	Unchecked	Unchecked	2months to 6months	2 to 6months	Unchecked	Unchecked	Unchecked	Unchecked	Unchecked	Checked	Unchecked	Unchecked	Unchecked	Stage B	1	Late stage	Latestage	No surgery	Unchecked	Checked	Checked	Checked	2017	Cervical cancer
820	56	>=45	Rubirizi	HIV pos	7	2017-01-01	1	2	1	Checked	Unchecked	2months to 6months	2 to 6months	Unchecked	Unchecked	Unchecked	Unchecked	Unchecked	Unchecked	Unchecked	Checked	Unchecked	Stage 4A	3	Late stage	Latestage	No surgery	Unchecked	Checked	Checked	Checked	2017	Cervical cancer
823	49	>=45	Mbarara	HIV neg	9	2017-01-01	1	2	0	Unchecked	Unchecked	7months to 6months	7 to 12 months	Unchecked	Unchecked	Unchecked	Unchecked	Checked	Unchecked	Unchecked	Unchecked	Unchecked	Stage 3A	1	Late stage	Latestage	No surgery	Checked	Unchecked	Unchecked	Checked	2017	Cervical cancer
247	50	>=45	Sheema	HIV pos	2	2017-01-01	1	2	1	Unchecked	Unchecked	2months to 6months	2 to 6months	Unchecked	Checked	Unchecked	Unchecked	Unchecked	Unchecked	Unchecked	Unchecked	Unchecked	Stage 1B	1	Early stage	Early stage	surgery	Unchecked	Checked	Checked	Unchecked	2017	Cervical cancer
832	58	>=45	Mitooma	HIV neg	4	2017-01-01	1	2	0	Checked	Unchecked	More than 1year	More than 1year	Unchecked	Unchecked	Unchecked	Unchecked	Unchecked	Unchecked	Unchecked	Checked	Unchecked	Stage 4A	1	Late stage	Latestage	No surgery	Unchecked	Checked	Unchecked	Checked	2017	Cervical cancer
435	50	>=45	Kisoro	HIV neg	6	2017-01-01	1	1	1	Checked	Unchecked	7months to 6months	7 to 12 months	Unchecked	Unchecked	Unchecked	Unchecked	Unchecked	Checked	Unchecked	Unchecked	Unchecked	Stage B	1	Late stage	Latestage	No surgery	Unchecked	Checked	Checked	Checked	2017	Cervical cancer
834	43	35-44	Bunyaruguru	HIV neg	3	2017-01-01	2	1	1	Checked	Unchecked	7months to 6months	7 to 12 months	Unchecked	Checked	Unchecked	Unchecked	Unchecked	Unchecked	Unchecked	Unchecked	Unchecked	Stage 1B	1	Early stage	Early stage	surgery	Unchecked	Checked	Checked	Unchecked	2017	Cervical cancer
352	32	25-34	Buhweju	HIV neg	6	2017-01-01	1	1	1	Checked	Unchecked	2months to 6months	2 to 6months	Unchecked	Unchecked	Unchecked	Unchecked	Unchecked	Checked	Unchecked	Unchecked	Unchecked	Stage B	1	Late stage	Latestage	No surgery	Unchecked	Checked	Checked	Checked	2017	Cervical cancer
195	44	35-44	Ibanda	HIV pos	5	2017-01-01	1	2	0	Checked	Unchecked	2months to 6months	2 to 6months	Unchecked	Unchecked	Unchecked	Checked	Unchecked	Unchecked	Unchecked	Unchecked	Unchecked	Stage 2B	1	Late stage	Latestage	No surgery	Unchecked	Checked	Checked	Checked	2017	Cervical cancer
694	44	35-44	Ibanda	HIV pos	5	2017-01-01	1	2	0	Checked	Unchecked	2months to 6months	2 to 6months	Unchecked	Unchecked	Unchecked	Checked	Unchecked	Unchecked	Unchecked	Unchecked	Unchecked	Stage 2B	1	Late stage	Latestage	No surgery	Unchecked	Checked	Checked	Checked	2017	Cervical cancer
295	60	>=45	Fortportal	HIV Unknown	9	2017-01-01	1	1	0	Checked	Unchecked	7months to 6months	7 to 12 months	Unchecked	Unchecked	Unchecked	Unchecked	Unchecked	Checked	Unchecked	Unchecked	Unchecked	Stage B	1	Late stage	Latestage	No surgery	Unchecked	Unchecked	Unchecked	Checked	2017	Cervical cancer
453	47	>=45	Sembabule	HIV pos	2	2017-01-01	1	1		Unchecked	Unchecked	2months to 6months	2 to 6months	Unchecked	Unchecked	Unchecked	Checked	Unchecked	Unchecked	Unchecked	Unchecked	Unchecked	Stage 2B	1	Late stage	Latestage	No surgery	Unchecked	Checked	Checked	Checked	2017	Cervical cancer
355	63	>=45	Sheema	HIV neg	8	2017-01-01	1	1		Unchecked	Unchecked	2months to 6months	2 to 6months	Unchecked	Unchecked	Unchecked	Checked	Unchecked	Unchecked	Unchecked	Unchecked	Unchecked	Stage 2B	1	Late stage	Latestage	No surgery	Unchecked	Unchecked	Unchecked	Checked	2017	Cervical cancer
836	78	>=45	Ibanda	HIV neg	7	2017-01-01	1	2	0	Checked	Unchecked	<1month	<1month	Unchecked	Unchecked	Unchecked	Unchecked	Unchecked	Unchecked	Unchecked	Checked	Unchecked	Stage 4A	1	Late stage	Latestage	No surgery	Unchecked	Checked	Checked	Checked	2017	Cervical cancer
432	70	>=45	Bushenyi	HIV Unknown	9	2017-01-01	1	2	0	Checked	Unchecked	2months to 6months	2 to 6months	Unchecked	Unchecked	Unchecked	Checked	Unchecked	Unchecked	Unchecked	Unchecked	Unchecked	Stage 2B	1	Late stage	Latestage	No surgery	Unchecked	Checked	Checked	Checked	2017	Cervical cancer
342	53	>=45	Bushenyi	HIV neg	9	2017-01-01	1	1	0	Unchecked	Unchecked	<1month	<1month	Unchecked	Unchecked	Unchecked	Checked	Unchecked	Unchecked	Unchecked	Unchecked	Unchecked	Stage 2B	1	Late stage	Latestage	No surgery	Unchecked	Checked	Checked	Checked	2017	Cervical cancer
713	53	>=45	Mbarara	HIV pos	8	2017-01-01	1	2	1	Unchecked	Unchecked	More than 1year	More than 1year	Unchecked	Unchecked	Unchecked	Unchecked	Unchecked	Unchecked	Unchecked	Unchecked	Unchecked	Stage 3C	1	Late stage	Latestage	No surgery	Checked	Checked	Checked	Unchecked	2017	Cervical cancer
256	70	>=45	Isingiro	HIV neg	9	2017-01-01	1	2	0	Checked	Unchecked	2months to 6months	2 to 6months	Unchecked	Unchecked	Unchecked	Unchecked	Unchecked	Unchecked	Unchecked	Checked	Unchecked	Stage 4A	1	Late stage	Latestage	No surgery	Unchecked	Checked	Checked	Unchecked	2017	Cervical cancer
439	64	>=45	Rubinda	HIV Unknown	8	2017-01-01	2	2	1	Checked	Unchecked	7months to 6months	7 to 12 months	Unchecked	Unchecked	Unchecked	Unchecked	Unchecked	Checked	Unchecked	Unchecked	Unchecked	Stage B	1	Late stage	Latestage	No surgery	Unchecked	Checked	Checked	Checked	2017	Cervical cancer
540	50	>=45	Rubirizi	HIV Unknown	4	2017-01-01	1	1		Unchecked	Unchecked	2months to 6months	2 to 6months	Unchecked	Unchecked	Unchecked	Checked	Unchecked	Unchecked	Unchecked	Unchecked	Unchecked	Stage 2B	1	Late stage	Latestage	No surgery	Unchecked	Unchecked	Unchecked	Checked	2017	Cervical cancer
240	50	>=45	Bunyaruguru	HIV neg	7	2017-01-01	1	2	0	Unchecked	Unchecked	2months to 6months	2 to 6months	Unchecked	Unchecked	Unchecked	Unchecked	Unchecked	Unchecked	Unchecked	Unchecked	Unchecked	Stage 3C	1	Late stage	Latestage	No surgery	Unchecked	Checked	Checked	Unchecked	2017	Cervical cancer
715	51	>=45	Sheema	HIV neg	7	2017-01-01	1	1	1	Unchecked	Unchecked	<1month	<1month	Unchecked	Unchecked	Unchecked	Unchecked	Unchecked	Unchecked	Unchecked	Unchecked	Unchecked	Stage 3C	1	Late stage	Latestage	No surgery	Checked	Unchecked	Unchecked	Unchecked	2017	Cervical cancer
356	40	35-44	Mbarara	HIV neg	10	2017-01-01	1	2	0	Checked	Unchecked	More than 1year	More than 1year	Unchecked	Unchecked	Unchecked	Checked	Unchecked	Unchecked	Unchecked	Unchecked	Unchecked	Stage 2B	1	Late stage	Latestage	No surgery	Unchecked	Unchecked	Unchecked	Checked	2017	Cervical cancer
446	44	35-44	Buhweju	HIV Unknown	7	2017-01-01	1	1	1	Unchecked	Unchecked	2months to 6months	2 to 6months	Unchecked	Unchecked	Unchecked	Unchecked	Unchecked	Unchecked	Unchecked	Checked	Unchecked	Stage 4A	1	Late stage	Latestage	No surgery	Unchecked	Unchecked	Unchecked	Unchecked	2017	Cervical cancer
683	65	>=45	Ntungamo	HIV neg	9	2018-01-01	1	2	0	Unchecked	Unchecked	<1month	<1month	Unchecked	Unchecked	Unchecked	Checked	Unchecked	Unchecked	Unchecked	Unchecked	Unchecked	Stage 2B	1	Late stage	Latestage	No surgery	Unchecked	Checked	Checked	Checked	2018	Cervical cancer
318	70	>=45	Ibanda	HIV neg	4	2018-01-01	1	2	0	Unchecked	Unchecked	<1month	<1month	Unchecked	Unchecked	Unchecked	Unchecked	Unchecked	Checked	Unchecked	Unchecked	Unchecked	Stage B	1	Late stage	Latestage	No surgery	Unchecked	Checked	Checked	Checked	2018	Cervical cancer
675	70	>=45	Mbarara	HIV neg	9	2018-01-01	1	2	0	Checked	Unchecked	More than 1year	More than 1year	Unchecked	Unchecked	Unchecked	Checked	Unchecked	Unchecked	Unchecked	Unchecked	Unchecked	Stage 2B	1	Late stage	Latestage	No surgery	Unchecked	Checked	Checked	Checked	2018	Cervical cancer
530	59	>=45	Rukungiri	HIV pos	5	2018-01-01	1	2	1	Unchecked	Unchecked	2months to 6months	2 to 6months	Unchecked	Unchecked	Unchecked	Checked	Unchecked	Unchecked	Unchecked	Unchecked	Unchecked	Stage 2B	1	Late stage	Latestage	No surgery	Unchecked	Checked	Checked	Checked	2018	Cervical cancer
259	42	35-44	Buhweju	HIV Unknown	7	2018-01-01	1	1	1	Checked	Unchecked	<1month	<1month	Unchecked	Unchecked	Unchecked	Unchecked	Checked	Unchecked	Unchecked	Unchecked	Unchecked	Stage 3A	1	Late stage	Latestage	No surgery	Checked	Checked	Checked	Checked	2018	Cervical cancer
316	47	>=45	Sheema	HIV neg	6	2018-01-01	1	1	1	Checked	Unchecked	<1month	<1month	Unchecked	Unchecked	Unchecked	Unchecked	Unchecked	Unchecked	Unchecked	Unchecked	Unchecked	Stage 3C	1	Late stage	Latestage	No surgery	Checked	Checked	Checked	Unchecked	2018	Cervical cancer
519	38	35-44	Rukungiri	HIV neg	4	2018-01-01	1	2	1	Unchecked	Unchecked	2months to 6months	2 to 6months	Unchecked	Unchecked	Unchecked	Checked	Unchecked	Unchecked	Unchecked	Unchecked	Unchecked	Stage 2B	1	Late stage	Latestage	No surgery	Unchecked	Unchecked	Unchecked	Unchecked	2018	Cervical cancer
679	68	>=45	Kiruhura	HIV neg	5	2018-01-01	2	2	0	Unchecked	Unchecked	2months to 6months	2 to 6months	Unchecked	Unchecked	Unchecked	Checked	Unchecked	Unchecked	Unchecked	Unchecked	Unchecked	Stage 2B	1	Late stage	Latestage	No surgery	Unchecked	Checked	Checked	Checked	2018	Cervical cancer
658	37	35-44	Ntungamo	HIV Unknown	3	2018-01-01	1	1	0	Unchecked	Unchecked	<1month	<1month	Unchecked	Unchecked	Checked	Unchecked	Unchecked	Unchecked	Unchecked	Unchecked	Unchecked	Stage 2A	1	Late stage	Early stage	surgery	Unchecked	Checked	Checked	Unchecked	2018	Cervical cancer
701	51	>=45	Isingiro	HIV neg	3	2018-01-01	1	2	0	Checked	Unchecked	7months to 6months	7 to 12 months	Unchecked	Unchecked	Unchecked	Unchecked	Unchecked	Checked	Unchecked	Unchecked	Unchecked	Stage B	1	Late stage	Latestage	No surgery	Unchecked	Checked	Checked	Checked	2018	Cervical cancer
307	56	>=45	Katagata	HIV neg	5	2018-01-01	1	2	1	Unchecked	Unchecked	2months to 6months	2 to 6months	Unchecked	Unchecked	Unchecked	Unchecked	Unchecked	Unchecked	Unchecked	Unchecked	Unchecked	Stage 3C	1	Late stage	Latestage	No surgery	Unchecked	Unchecked	Unchecked	Unchecked	2018	Cervical cancer
510	35	35-44	Mbarara	HIV Unknown	2	2018-01-01	1	1	0	Unchecked	Checked	2months to 6months	2 to 6months	Unchecked	Unchecked	Unchecked	Unchecked	Unchecked	Unchecked	Unchecked	Unchecked	Unchecked	Stage 3C	1	Late stage	Latestage	No surgery	Checked	Checked	Unchecked	Unchecked	2018	Cervical cancer
312	50	>=45	Mbarara	HIV neg	9	2018-01-01	1	2	1	Unchecked	Unchecked	<1month	<1month	Unchecked	Unchecked	Unchecked	Checked	Unchecked	Unchecked	Unchecked	Unchecked	Unchecked	Stage 2B	1	Late stage	Latestage	No surgery	Unchecked	Checked	Unchecked	Checked	2018	Cervical cancer
699	34	25-34	Bushenyi	HIV pos	1	2018-01-01	2	1	0	Checked	Unchecked	2months to 6months	2 to 6months	Unchecked	Unchecked	Unchecked	Checked	Unchecked	Unchecked	Unchecked	Unchecked	Unchecked	Stage 2B	1	Late stage	Latestage	No surgery	Unchecked	Checked	Checked	Checked	2018	Cervical cancer
395	51	>=45	Isingiro	HIV Unknown	3	2018-01-01	1	2	1	Checked	Unchecked	2months to 6months	2 to 6months	Unchecked	Unchecked	Unchecked	Unchecked	Unchecked	Unchecked	Unchecked	Unchecked	Unchecked	Stage 3C	1	Late stage	Latestage	No surgery	Unchecked	Checked	Unchecked	Unchecked	2018	Cervical cancer
724	45	>=45	Kyegegwa	HIV neg	10	2018-01-01	1	1	0	Checked	Unchecked	7months to 6months	7 to 12 months	Unchecked	Unchecked	Unchecked	Checked	Unchecked	Unchecked	Unchecked	Unchecked	Unchecked	Stage 2B	1	Late stage	Latestage	No surgery	Unchecked	Checked	Unchecked	Checked	2018	Cervical cancer
525	70	>=45	Isingiro	HIV Unknown	8	2018-01-01	1	2	1	Checked	Unchecked	2months to 6months	2 to 6months	Unchecked	Unchecked	Unchecked	Unchecked	Unchecked	Unchecked	Unchecked	Checked	Unchecked	Stage 4A	1	Late stage	Latestage	No surgery	Unchecked	Checked	Checked	Unchecked	2018	Cervical cancer
151	48	>=45	Buhweju	HIV pos	2	2018-01-01	1	2	0	Checked	Unchecked	2months to 6months	2 to 6months	Unchecked	Unchecked	Unchecked	Unchecked	Unchecked	Checked	Unchecked	Unchecked	Unchecked	Stage B	1	Late stage	Latestage	No surgery	Unchecked	Checked	Checked	Checked	2018	Cervical cancer
678	44	35-44	Isingiro	HIV pos	4	2018-01-01	1	2	0	Unchecked	Unchecked	More than 1year	More than 1year	Unchecked	Unchecked	Checked	Unchecked	Unchecked	Unchecked	Unchecked	Unchecked	Unchecked	Stage 2A	1	Late stage	Early stage	No surgery	Unchecked	Unchecked	Unchecked	Checked	2018	Cervical cancer
292	56	>=45	Mbarara	HIV pos	6	2018-01-01	1	1	0	Checked	Unchecked	2months to 6months	2 to 6months	Unchecked	Unchecked	Unchecked	Unchecked	Checked	Unchecked	Unchecked	Unchecked	Unchecked	Stage 3A	1	Late stage	Latestage	No surgery	Unchecked	Unchecked	Unchecked	Checked	2018	Cervical cancer
669	52	>=45	Sheema	HIV neg	2	2018-01-01	1	2	0	Checked	Unchecked	7months to 6months	7 to 12 months	Unchecked	Checked	Unchecked	Unchecked	Unchecked	Unchecked	Unchecked	Unchecked	Unchecked	Stage 1B	1	Early stage	Early stage	surgery	Unchecked	Checked	Checked	Unchecked	2018	Cervical cancer
512	43	35-44	Rukungiri	HIV pos	5	2018-01-01	1	2	1	Checked	Unchecked	2months to 6months	2 to 6months	Unchecked	Unchecked	Unchecked	Unchecked	Unchecked	Checked	Unchecked	Unchecked	Unchecked	Stage B	1	Late stage	Latestage	No surgery	Unchecked	Checked	Unchecked	Checked	2018	Cervical cancer
202	51	>=45	Isingiro	HIV neg	3	2018-01-01	1	2	0	Checked	Unchecked	7months to 6months	7 to 12 months	Unchecked	Unchecked	Unchecked	Unchecked	Unchecked	Checked	Unchecked	Unchecked	Unchecked	Stage B	1	Late stage	Latestage	No surgery	Unchecked	Checked	Checked	Checked	2018	Cervical cancer
670	45	>=45	Mbarara	HIV neg	4	2018-01-01	1	2	0	Checked	Unchecked	<1month	<1month	Unchecked	Unchecked	Unchecked	Unchecked	Unchecked	Checked	Unchecked	Unchecked	Unchecked	Stage B	1	Late stage	Latestage	No surgery	Checked	Checked	Unchecked	Checked	2018	Cervical cancer
258	34	25-34	Bushenyi	HIV neg	3	2018-01-01	1	1	1	Unchecked	Unchecked	2months to 6months	2 to 6months	Unchecked	Unchecked	Unchecked	Checked	Unchecked	Unchecked	Unchecked	Unchecked	Unchecked	Stage 2B	1	Late stage	Latestage	No surgery	Unchecked	Checked	Checked	Checked	2018	Cervical cancer
535	40	35-44	Mbarara	HIV Unknown	4	2018-01-01	1	1	1	Checked	Unchecked	2months to 6months	2 to 6months	Unchecked	Unchecked	Unchecked	Unchecked	Unchecked	Checked	Unchecked	Unchecked	Unchecked	Stage B	1	Late stage	Latestage	No surgery	Unchecked	Checked	Checked	Checked	2018	Cervical cancer
411	74	>=45	Bushenyi	HIV Unknown	4	2018-01-01	1	2	1	Unchecked	Unchecked	2months to 6months	2 to 6months	Unchecked	Unchecked	Unchecked	Unchecked	Unchecked	Checked	Unchecked	Unchecked	Unchecked	Stage B	1	Late stage	Latestage	No surgery	Unchecked	Unchecked	Unchecked	Checked	2018	Cervical cancer
180	68	>=45	Kiruhura	HIV neg	5	2018-01-01	2	2	0	Unchecked	Unchecked	2months to 6months	2 to 6months	Unchecked	Unchecked	Unchecked	Checked	Unchecked	Unchecked	Unchecked	Unchecked	Unchecked	Stage 2B	1	Late stage	Latestage	No surgery	Unchecked	Checked	Checked	Checked	2018	Cervical cancer
661	35	35-44	Mbarara	HIV neg	2	2018-01-01	1	2	0	Unchecked	Unchecked	2months to 6months	2 to 6months	Unchecked	Unchecked	Unchecked	Unchecked	Unchecked	Unchecked	Unchecked	Checked	Unchecked	Stage 4A	1	Late stage	Latestage	No surgery	Unchecked	Unchecked	Unchecked	Checked	2018	Cervical cancer
689	34	25-34	Kitwe	HIV neg	8	2018-01-01	1	1	0	Unchecked	Unchecked	More than 1year	More than 1year	Unchecked	Unchecked	Unchecked	Checked	Unchecked	Unchecked	Unchecked	Unchecked	Unchecked	Stage 2B	1	Late stage	Latestage	No surgery	Unchecked	Checked	Unchecked	Checked	2018	Cervical cancer
651	48	>=45	Mbarara	HIV neg	9	2018-01-01	1	1	0	Checked	Unchecked	More than 1year	More than 1year	Unchecked	Unchecked	Unchecked	Unchecked	Checked	Unchecked	Unchecked	Unchecked	Unchecked	Stage 3A	1	Late stage	Latestage	No surgery	Unchecked	Checked	Checked	Checked	2018	Cervical cancer
529	50	>=45	Mbarara	HIV Unknown	13	2018-01-01	1	2	1	Checked	Unchecked	2months to 6months	2 to 6months	Unchecked	Unchecked	Unchecked	Unchecked	Checked	Unchecked	Unchecked	Unchecked	Unchecked	Stage 3A	1	Late stage	Latestage	No surgery	Unchecked	Checked	Checked	Checked	2018	Cervical cancer
674	36	35-44	Ntungamo	HIV neg	6	2018-01-01	1	1	1	Unchecked	Unchecked	2months to 6months	2 to 6months	Unchecked	Unchecked	Unchecked	Checked	Unchecked	Unchecked	Unchecked	Unchecked	Unchecked	Stage 2B	1	Late stage	Latestage	No surgery	Unchecked	Checked	Unchecked	Checked	2018	Cervical cancer
527	39	35-44	Kanungu	HIV pos	8	2018-01-01	1	2	0	Checked	Unchecked	2months to 6months	2 to 6months	Unchecked	Unchecked	Unchecked	Checked	Unchecked	Unchecked	Unchecked	Unchecked	Unchecked	Stage 2B	1	Late stage	Latestage	No surgery	Checked	Unchecked	Unchecked	Checked	2018	Cervical cancer
528	60	>=45	Mbarara	HIV Unknown	8	2018-01-01	1	2	1	Checked	Unchecked	2months to 6months	2 to 6months	Unchecked	Unchecked	Unchecked	Unchecked	Checked	Unchecked	Unchecked	Unchecked	Unchecked	Stage 3A	1	Late stage	Latestage	No surgery	Unchecked	Unchecked	Checked	Checked	2018	Cervical cancer
686	50	>=45	Kakumiro	HIV neg	12	2018-01-01	1	2	1	Unchecked	Unchecked	7months to 6months	7 to 12 months	Unchecked	Unchecked	Unchecked	Checked	Unchecked	Unchecked	Unchecked	Unchecked	Unchecked	Stage 2B	1	Late stage	Latestage	No surgery	Checked	Checked	Checked	Checked	2018	Cervical cancer
397	38	35-44	Ntungamo	HIV pos	4	2018-01-01	1	2	0	Checked	Unchecked	<1month	<1month	Unchecked	Unchecked	Checked	Unchecked	Unchecked	Unchecked	Unchecked	Unchecked	Unchecked	Stage 2A	1	Late stage	Early stage	No surgery	Unchecked	Checked	Checked	Checked	2018	Cervical cancer
723	40	35-44	Sheema	HIV neg	11	2018-01-01	1	2	1	Checked	Unchecked	2months to 6months	2 to 6months	Unchecked	Unchecked	Unchecked	Checked	Unchecked	Unchecked	Unchecked	Unchecked	Unchecked	Stage 2B	1	Late stage	Latestage	No surgery	Unchecked	Checked	Unchecked	Checked	2018	Cervical cancer
517	70	>=45	Ibanda	HIV Unknown	4	2018-01-01	1	2	1	Checked	Checked	More than 1year	More than 1year	Unchecked	Unchecked	Unchecked	Unchecked	Checked	Unchecked	Unchecked	Unchecked	Unchecked	Stage 3A	1	Late stage	Latestage	No surgery	Unchecked	Unchecked	Unchecked	Checked	2018	Cervical cancer
162	35	35-44	Mbarara	HIV neg	2	2018-01-01	1	2	0	Unchecked	Unchecked	2months to 6months	2 to 6months	Unchecked	Unchecked	Unchecked	Unchecked	Unchecked	Unchecked	Unchecked	Checked	Unchecked	Stage 4A	1	Late stage	Latestage	No surgery	Unchecked	Unchecked	Unchecked	Checked	2018	Cervical cancer
523	45	>=45	Isingiro	HIV pos	8	2018-01-01	1	1	1	Checked	Unchecked	2months to 6months	2 to 6months	Unchecked	Checked	Unchecked	Unchecked	Unchecked	Unchecked	Unchecked	Unchecked	Unchecked	Stage 1B	1	Early stage	Early stage	surgery	Unchecked	Checked	Checked	Unchecked	2018	Cervical cancer
204	50	>=45	Kiruhura	HIV neg	3	2018-01-01	1	1	1	Checked	Unchecked	2months to 6months	2 to 6months	Unchecked	Unchecked	Unchecked	Checked	Unchecked	Unchecked	Unchecked	Unchecked	Unchecked	Stage 2B	1	Late stage	Latestage	No surgery	Unchecked	Unchecked	Checked	Checked	2018	Cervical cancer
703	50	>=45	Kiruhura	HIV neg	3	2018-01-01	1	1	1	Checked	Unchecked	2months to 6months	2 to 6months	Unchecked	Unchecked	Unchecked	Checked	Unchecked	Unchecked	Unchecked	Unchecked	Unchecked	Stage 2B	1	Late stage	Latestage	No surgery	Unchecked	Unchecked	Checked	Checked	2018	Cervical cancer
186	45	>=45	Mbarara	HIV pos	4	2018-01-01	1	1	1	Checked	Unchecked	2months to 6months	2 to 6months	Unchecked	Unchecked	Unchecked	Unchecked	Checked	Unchecked	Unchecked	Unchecked	Unchecked	Stage 3A	1	Late stage	Latestage	No surgery	Unchecked	Checked	Checked	Checked	2018	Cervical cancer
171	45	>=45	Mbarara	HIV neg	4	2018-01-01	1	2	0	Checked	Unchecked	<1month	<1month	Unchecked	Unchecked	Unchecked	Unchecked	Unchecked	Checked	Unchecked	Unchecked	Unchecked	Stage B	1	Late stage	Latestage	No surgery	Checked	Checked	Unchecked	Checked	2018	Cervical cancer
311	78	>=45	Ntungamo	HIV neg	11	2018-01-01	1	2	0	Checked	Unchecked	More than 1year	More than 1year	Unchecked	Unchecked	Unchecked	Checked	Unchecked	Unchecked	Unchecked	Unchecked	Unchecked	Stage 2B	1	Late stage	Latestage	No surgery	Unchecked	Checked	Checked	Checked	2018	Cervical cancer
664	57	>=45	Mbarara	HIV neg	7	2018-01-01	1	2	1	Unchecked	Unchecked	More than 1year	More than 1year	Unchecked	Unchecked	Unchecked	Unchecked	Unchecked	Unchecked	Unchecked	Checked	Unchecked	Stage 4A	1	Late stage	Latestage	No surgery	Unchecked	Unchecked	Unchecked	Checked	2018	Cervical cancer
192	52	>=45	Kiruhura	HIV Unknown	8	2018-01-01	1	2	0	Checked	Unchecked	7months to 6months	7 to 12 months	Unchecked	Unchecked	Unchecked	Unchecked	Unchecked	Checked	Unchecked	Unchecked	Unchecked	Stage B	1	Late stage	Latestage	No surgery	Unchecked	Unchecked	Unchecked	Checked	2018	Cervical cancer
193	30	25-34	Kiruhura	HIV neg	4	2018-01-01	1	2	0	Unchecked	Unchecked	<1month	<1month	Unchecked	Unchecked	Unchecked	Unchecked	Unchecked	Unchecked	Unchecked	Unchecked	Unchecked	Stage 3C	1	Late stage	Latestage	No surgery	Checked	Checked	Checked	Unchecked	2018	Cervical cancer
410	75	>=45	Isingiro	HIV neg	8	2018-01-01	1	2	1	Checked	Unchecked	2months to 6months	2 to 6months	Unchecked	Unchecked	Unchecked	Unchecked	Checked	Unchecked	Unchecked	Unchecked	Unchecked	Stage 3A	1	Late stage	Latestage	No surgery	Unchecked	Checked	Checked	Checked	2018	Cervical cancer
707	50	>=45	Lyantonde	HIV neg	9	2018-01-01	1	1	0	Unchecked	Unchecked	7months to 6months	7 to 12 months	Unchecked	Unchecked	Unchecked	Unchecked	Unchecked	Unchecked	Unchecked	Unchecked	Unchecked	Stage 3C	1	Late stage	Latestage	No surgery	Unchecked	Checked	Checked	Unchecked	2018	Cervical cancer
394	45	>=45	Katerera	HIV pos	2	2018-01-01	1	1	1	Checked	Unchecked	2months to 6months	2 to 6months	Unchecked	Unchecked	Unchecked	Unchecked	Unchecked	Unchecked	Unchecked	Checked	Unchecked	Stage 4A	1	Late stage	Latestage	No surgery	Unchecked	Checked	Checked	Checked	2018	Cervical cancer
508	44	35-44	Mbarara	HIV pos	2	2018-01-01	1	1	1	Checked	Unchecked	7months to 6months	7 to 12 months	Unchecked	Unchecked	Unchecked	Checked	Unchecked	Unchecked	Unchecked	Unchecked	Unchecked	Stage 2B	1	Late stage	Latestage	No surgery	Unchecked	Unchecked	Unchecked	Checked	2018	Cervical cancer
150	42	35-44	Mbarara	HIV pos	5	2018-01-01	1	2	1	Checked	Unchecked	2months to 6months	2 to 6months	Unchecked	Unchecked	Unchecked	Unchecked	Unchecked	Unchecked	Unchecked	Checked	Unchecked	Stage 4A	1	Late stage	Latestage	No surgery	Checked	Checked	Checked	Checked	2018	Cervical cancer
398	37	35-44	Ntungamo	HIV Unknown	4	2018-01-01	1	1	0	Checked	Unchecked	<1month	<1month	Checked	Unchecked	Unchecked	Unchecked	Unchecked	Unchecked	Unchecked	Unchecked	Unchecked	Stage 1A	1	Early stage	Early stage	surgery	Unchecked	Checked	Checked	Checked	2018	Cervical cancer
693	65	>=45	Mbarara	HIV neg	8	2018-01-01	1	1	1	Checked	Unchecked	<1month	<1month	Unchecked	Unchecked	Unchecked	Unchecked	Unchecked	Unchecked	Unchecked	Unchecked	Unchecked	Stage 3C	1	Late stage	Latestage	No surgery	Unchecked	Checked	Checked	Unchecked	2018	Cervical cancer
644	53	>=45	Kabale	HIV neg	6	2018-01-01	1	2	0	Checked	Unchecked	7months to 6months	7 to 12 months	Unchecked	Unchecked	Unchecked	Checked	Unchecked	Unchecked	Unchecked	Unchecked	Unchecked	Stage 2B	1	Late stage	Latestage	No surgery	Unchecked	Unchecked	Checked	Checked	2018	Cervical cancer
165	57	>=45	Mbarara	HIV neg	7	2018-01-01	1	2	1	Unchecked	Unchecked	More than 1year	More than 1year	Unchecked	Unchecked	Unchecked	Unchecked	Unchecked	Unchecked	Unchecked	Checked	Unchecked	Stage 4A	1	Late stage	Latestage	No surgery	Unchecked	Unchecked	Unchecked	Checked	2018	Cervical cancer
522	72	>=45	Isingiro	HIV Unknown	7	2018-01-01	1	1	1	Checked	Unchecked	7months to 6months	7 to 12 months	Unchecked	Unchecked	Unchecked	Unchecked	Checked	Unchecked	Unchecked	Unchecked	Unchecked	Stage 3A	1	Late stage	Latestage	No surgery	Unchecked	Checked	Unchecked	Checked	2018	Cervical cancer
393	48	>=45	Isingiro	HIV pos	4	2018-01-01	1	1	0	Checked	Unchecked	More than 1year	More than 1year	Unchecked	Unchecked	Unchecked	Unchecked	Unchecked	Checked	Unchecked	Unchecked	Unchecked	Stage B	1	Late stage	Latestage	No surgery	Unchecked	Checked	Checked	Checked	2018	Cervical cancer
168	44	35-44	Mbarara	HIV neg	4	2018-01-01	1	2	0	Checked	Unchecked	More than 1year	More than 1year	Unchecked	Unchecked	Unchecked	Unchecked	Unchecked	Unchecked	Unchecked	Unchecked	Unchecked	Stage 3C	1	Late stage	Latestage	No surgery	Checked	Checked	Checked	Unchecked	2018	Cervical cancer
175	36	35-44	Ntungamo	HIV neg	6	2018-01-01	1	1	1	Unchecked	Unchecked	2months to 6months	2 to 6months	Unchecked	Unchecked	Unchecked	Checked	Unchecked	Unchecked	Unchecked	Unchecked	Unchecked	Stage 2B	1	Late stage	Latestage	No surgery	Unchecked	Checked	Unchecked	Checked	2018	Cervical cancer
185	46	>=45	Kabale	HIV neg	7	2018-01-01	1	1	0	Checked	Unchecked	2months to 6months	2 to 6months	Unchecked	Unchecked	Unchecked	Unchecked	Unchecked	Unchecked	Unchecked	Checked	Unchecked	Stage 4A	1	Late stage	Latestage	No surgery	Unchecked	Checked	Checked	Checked	2018	Cervical cancer
690	62	>=45	Isingiro	HIV neg	13	2018-01-01	1	1	0	Unchecked	Unchecked	<1month	<1month	Unchecked	Unchecked	Unchecked	Checked	Unchecked	Unchecked	Unchecked	Unchecked	Unchecked	Stage 2B	1	Late stage	Latestage	No surgery	Checked	Checked	Checked	Checked	2018	Cervical cancer
706	70	>=45	Bushenyi	HIV neg	5	2018-01-01	1	2	0	Unchecked	Unchecked	2months to 6months	2 to 6months	Unchecked	Unchecked	Unchecked	Unchecked	Unchecked	Checked	Unchecked	Unchecked	Unchecked	Stage B	1	Late stage	Latestage	No surgery	Unchecked	Checked	Checked	Checked	2018	Cervical cancer
309	56	>=45	Sheema	HIV neg	5	2018-01-01	1	1	1	Unchecked	Unchecked	7months to 6months	7 to 12 months	Unchecked	Unchecked	Unchecked	Unchecked	Unchecked	Unchecked	Unchecked	Checked	Unchecked	Stage 4A	1	Late stage	Latestage	No surgery	Unchecked	Checked	Checked	Checked	2018	Cervical cancer
264	62	>=45	Sheema	HIV neg	8	2018-01-01	1	2	1	Unchecked	Unchecked	More than 1year	More than 1year	Unchecked	Unchecked	Checked	Unchecked	Unchecked	Unchecked	Unchecked	Unchecked	Unchecked	Stage 2A	1	Late stage	Early stage	No surgery	Unchecked	Checked	Checked	Unchecked	2018	Cervical cancer
146	42	35-44	Rukungiri	HIV neg	6	2018-01-01	1	1	1	Unchecked	Unchecked	2months to 6months	2 to 6months	Unchecked	Unchecked	Unchecked	Unchecked	Checked	Unchecked	Unchecked	Unchecked	Unchecked	Stage 3A	1	Late stage	Latestage	No surgery	Unchecked	Unchecked	Unchecked	Checked	2018	Cervical cancer
211	75	>=45	Mbarara	HIV pos	9	2018-01-01	1	1	1	Unchecked	Unchecked	2months to 6months	2 to 6months	Checked	Unchecked	Unchecked	Unchecked	Unchecked	Unchecked	Unchecked	Unchecked	Unchecked	Stage 1A	1	Early stage	Early stage	surgery	Unchecked	Checked	Checked	Unchecked	2018	Cervical cancer
647	50	>=45	Rwampara	HIV Unknown	8	2018-01-01	1	2	0	Unchecked	Unchecked	2months to 6months	2 to 6months	Unchecked	Unchecked	Unchecked	Unchecked	Unchecked	Unchecked	Unchecked	Unchecked	Unchecked	Stage 3C	1	Late stage	Latestage	No surgery	Unchecked	Unchecked	Unchecked	Unchecked	2018	Cervical cancer
417	48	>=45	Kiruhura	HIV pos	6	2018-01-01	1	2	1	Checked	Unchecked	2months to 6months	2 to 6months	Unchecked	Unchecked	Unchecked	Checked	Unchecked	Unchecked	Unchecked	Unchecked	Unchecked	Stage 2B	1	Late stage	Latestage	No surgery	Unchecked	Checked	Checked	Checked	2018	Cervical cancer
691	52	>=45	Kiruhura	HIV Unknown	8	2018-01-01	1	2	0	Checked	Unchecked	7months to 6months	7 to 12 months	Unchecked	Unchecked	Unchecked	Unchecked	Unchecked	Checked	Unchecked	Unchecked	Unchecked	Stage B	1	Late stage	Latestage	No surgery	Unchecked	Unchecked	Unchecked	Checked	2018	Cervical cancer
660	60	>=45	Kamwenge	HIV neg	7	2018-01-01	1	2	0	Unchecked	Unchecked	2months to 6months	2 to 6months	Unchecked	Unchecked	Unchecked	Checked	Unchecked	Unchecked	Unchecked	Unchecked	Unchecked	Stage 2B	1	Late stage	Latestage	No surgery	Unchecked	Unchecked	Unchecked	Checked	2018	Cervical cancer
194	65	>=45	Mbarara	HIV neg	8	2018-01-01	1	1	1	Checked	Unchecked	<1month	<1month	Unchecked	Unchecked	Unchecked	Unchecked	Unchecked	Unchecked	Unchecked	Unchecked	Unchecked	Stage 3C	1	Late stage	Latestage	No surgery	Unchecked	Checked	Checked	Unchecked	2018	Cervical cancer
400	50	>=45	Kiruhura	HIV neg	6	2018-01-01	1	2	0	Unchecked	Unchecked	2months to 6months	2 to 6months	Unchecked	Unchecked	Unchecked	Checked	Unchecked	Unchecked	Unchecked	Unchecked	Unchecked	Stage 2B	1	Late stage	Latestage	No surgery	Checked	Checked	Checked	Checked	2018	Cervical cancer
692	30	25-34	Kiruhura	HIV neg	4	2018-01-01	1	2	0	Unchecked	Unchecked	<1month	<1month	Unchecked	Unchecked	Unchecked	Unchecked	Unchecked	Unchecked	Unchecked	Unchecked	Unchecked	Stage 3C	1	Late stage	Latestage	No surgery	Checked	Checked	Checked	Unchecked	2018	Cervical cancer
303	69	>=45	Mbarara	HIV neg	6	2018-01-01	1	1	1	Checked	Unchecked	2months to 6months	2 to 6months	Unchecked	Unchecked	Unchecked	Checked	Unchecked	Unchecked	Unchecked	Unchecked	Unchecked	Stage 2B	1	Late stage	Latestage	No surgery	Unchecked	Checked	Checked	Checked	2018	Cervical cancer
310	54	>=45	Rubirizi	HIV neg	7	2018-01-01	1	1	1	Checked	Unchecked	7months to 6months	7 to 12 months	Unchecked	Unchecked	Unchecked	Unchecked	Unchecked	Unchecked	Unchecked	Unchecked	Unchecked	Stage 3C	1	Late stage	Latestage	No surgery	Unchecked	Unchecked	Checked	Unchecked	2018	Cervical cancer
300	49	>=45	Ibanda	HIV pos	9	2018-01-01	1	2	1	Checked	Unchecked	<1month	<1month	Unchecked	Unchecked	Unchecked	Unchecked	Unchecked	Checked	Unchecked	Unchecked	Unchecked	Stage B	1	Late stage	Latestage	No surgery	Unchecked	Checked	Checked	Checked	2018	Cervical cancer
710	75	>=45	Mbarara	HIV pos	9	2018-01-01	1	1	1	Unchecked	Unchecked	2months to 6months	2 to 6months	Checked	Unchecked	Unchecked	Unchecked	Unchecked	Unchecked	Unchecked	Unchecked	Unchecked	Stage 1A	1	Early stage	Early stage	surgery	Unchecked	Checked	Checked	Unchecked	2018	Cervical cancer
152	48	>=45	Mbarara	HIV neg	9	2018-01-01	1	1	0	Checked	Unchecked	More than 1year	More than 1year	Unchecked	Unchecked	Unchecked	Unchecked	Checked	Unchecked	Unchecked	Unchecked	Unchecked	Stage 3A	1	Late stage	Latestage	No surgery	Unchecked	Checked	Checked	Checked	2018	Cervical cancer
418	52	>=45	Kichwaamba	HIV pos	4	2018-01-01	1	2	1	Unchecked	Checked	2months to 6months	2 to 6months	Unchecked	Unchecked	Unchecked	Checked	Unchecked	Unchecked	Unchecked	Unchecked	Unchecked	Stage 2B	1	Late stage	Latestage	No surgery	Unchecked	Unchecked	Unchecked	Checked	2018	Cervical cancer
696	44	35-44	Kiruhura	HIV neg	3	2018-01-01	1	1	1	Checked	Unchecked	7months to 6months	7 to 12 months	Unchecked	Unchecked	Unchecked	Unchecked	Checked	Unchecked	Unchecked	Unchecked	Unchecked	Stage 3A	1	Late stage	Latestage	No surgery	Checked	Checked	Checked	Checked	2018	Cervical cancer
301	42	35-44	Rubindi	HIV neg	7	2018-01-01	1	2	0	Unchecked	Unchecked	2months to 6months	2 to 6months	Unchecked	Unchecked	Checked	Unchecked	Unchecked	Unchecked	Unchecked	Unchecked	Unchecked	Stage 2A	1	Late stage	Early stage	No surgery	Checked	Checked	Checked	Unchecked	2018	Cervical cancer
685	45	>=45	Mbarara	HIV pos	4	2018-01-01	1	1	1	Checked	Unchecked	2months to 6months	2 to 6months	Unchecked	Unchecked	Unchecked	Unchecked	Checked	Unchecked	Unchecked	Unchecked	Unchecked	Stage 3A	1	Late stage	Latestage	No surgery	Unchecked	Checked	Checked	Checked	2018	Cervical cancer
183	48	>=45	Ntungamo	HIV neg	7	2018-01-01	1	2	0	Checked	Unchecked	2months to 6months	2 to 6months	Unchecked	Unchecked	Unchecked	Unchecked	Unchecked	Checked	Unchecked	Unchecked	Unchecked	Stage B	1	Late stage	Latestage	No surgery	Unchecked	Checked	Checked	Checked	2018	Cervical cancer
314	46	>=45	Ibanda	HIV neg	8	2018-01-01	1	2	0	Unchecked	Unchecked	2months to 6months	2 to 6months	Unchecked	Unchecked	Unchecked	Unchecked	Unchecked	Unchecked	Unchecked	Checked	Unchecked	Stage 4A	1	Late stage	Latestage	No surgery	Unchecked	Checked	Checked	Checked	2018	Cervical cancer
159	37	35-44	Ntungamo	HIV Unknown	3	2018-01-01	1	1	0	Unchecked	Unchecked	2months to 6months	2 to 6months	Unchecked	Unchecked	Checked	Unchecked	Unchecked	Unchecked	Unchecked	Unchecked	Unchecked	Stage 2A	1	Late stage	Early stage	surgery	Unchecked	Checked	Checked	Unchecked	2018	Cervical cancer
198	50	>=45	Kanungu	HIV neg	6	2018-01-01	1	2	0	Unchecked	Unchecked	<1month	<1month	Unchecked	Unchecked	Unchecked	Unchecked	Unchecked	Unchecked	Unchecked	Checked	Unchecked	Stage 4A	1	Late stage	Latestage	No surgery	Unchecked	Checked	Checked	Checked	2018	Cervical cancer
667	44	35-44	Mbarara	HIV neg	4	2018-01-01	1	2	0	Checked	Unchecked	More than 1year	More than 1year	Unchecked	Unchecked	Unchecked	Unchecked	Unchecked	Unchecked	Unchecked	Unchecked	Unchecked	Stage 3C	1	Late stage	Latestage	No surgery	Checked	Checked	Checked	Unchecked	2018	Cervical cancer
263	45	>=45	Kyegegwa	HIV neg	10	2018-01-01	1	1	0	Checked	Unchecked	7months to 6months	7 to 12 months	Unchecked	Unchecked	Unchecked	Checked	Unchecked	Unchecked	Unchecked	Unchecked	Unchecked	Stage 2B	1	Late stage	Latestage	No surgery	Unchecked	Checked	Unchecked	Checked	2018	Cervical cancer
197	44	35-44	Kiruhura	HIV neg	3	2018-01-01	1	1	1	Checked	Unchecked	7months to 6months	7 to 12 months	Unchecked	Unchecked	Unchecked	Unchecked	Checked	Unchecked	Unchecked	Unchecked	Unchecked	Stage 3A	1	Late stage	Latestage	No surgery	Checked	Checked	Checked	Checked	2018	Cervical cancer
413	32	25-34	Mbarara	HIV Unknown	6	2018-01-01	1	2	0	Unchecked	Unchecked	<1month	<1month	Unchecked	Unchecked	Unchecked	Unchecked	Unchecked	Checked	Unchecked	Unchecked	Unchecked	Stage B	1	Late stage	Latestage	No surgery	Checked	Unchecked	Unchecked	Unchecked	2018	Cervical cancer
169	62	>=45	Isingiro	HIV neg	12	2018-01-01	1	2	0	Unchecked	Unchecked	2months to 6months	2 to 6months	Unchecked	Unchecked	Unchecked	Checked	Unchecked	Unchecked	Unchecked	Unchecked	Unchecked	Stage 2B	1	Late stage	Latestage	No surgery	Checked	Checked	Checked	Unchecked	2018	Cervical cancer
518	54	>=45	Mitooma	HIV neg	13	2018-01-01	1	2	1	Checked	Unchecked	7months to 6months	7 to 12 months	Unchecked	Unchecked	Unchecked	Checked	Unchecked	Unchecked	Unchecked	Unchecked	Unchecked	Stage 2B	1	Late stage	Latestage	No surgery	Unchecked	Checked	Checked	Checked	2018	Cervical cancer
191	62	>=45	Isingiro	HIV neg	13	2018-01-01	1	1	0	Unchecked	Unchecked	<1month	<1month	Unchecked	Unchecked	Unchecked	Checked	Unchecked	Unchecked	Unchecked	Unchecked	Unchecked	Stage 2B	1	Late stage	Latestage	No surgery	Checked	Checked	Checked	Checked	2018	Cervical cancer
511	60	>=45	Rukungiri	HIV Unknown	11	2018-01-01	1	2	0	Checked	Unchecked	2months to 6months	2 to 6months	Unchecked	Unchecked	Unchecked	Unchecked	Unchecked	Unchecked	Unchecked	Checked	Unchecked	Stage 4A	1	Late stage	Latestage	No surgery	Unchecked	Checked	Checked	Unchecked	2018	Cervical cancer
408	38	35-44	Rukungiri	HIV pos	2	2018-01-01	1	2	1	Unchecked	Unchecked	2months to 6months	2 to 6months	Unchecked	Unchecked	Unchecked	Unchecked	Unchecked	Checked	Unchecked	Unchecked	Unchecked	Stage B	1	Late stage	Latestage	No surgery	Checked	Checked	Unchecked	Checked	2018	Cervical cancer
537	35	35-44	Mbarara	HIV neg	2	2018-01-01	1	2	1	Checked	Unchecked	7months to 6months	7 to 12 months	Unchecked	Unchecked	Unchecked	Unchecked	Unchecked	Unchecked	Unchecked	Unchecked	Unchecked	Stage 3C	1	Late stage	Latestage	No surgery	Checked	Unchecked	Unchecked	Unchecked	2018	Cervical cancer
649	42	35-44	Mbarara	HIV pos	5	2018-01-01	1	2	1	Checked	Unchecked	2months to 6months	2 to 6months	Unchecked	Unchecked	Unchecked	Unchecked	Unchecked	Unchecked	Unchecked	Checked	Unchecked	Stage 4A	1	Late stage	Latestage	No surgery	Checked	Checked	Checked	Checked	2018	Cervical cancer
189	59	>=45	Bushenyi	HIV neg	7	2018-01-01	1	2	0	Unchecked	Unchecked	2months to 6months	2 to 6months	Unchecked	Unchecked	Unchecked	Checked	Unchecked	Unchecked	Unchecked	Unchecked	Unchecked	Stage 2B	1	Late stage	Latestage	No surgery	Unchecked	Checked	Checked	Checked	2018	Cervical cancer
409	60	>=45	Bushenyi	HIV Unknown	4	2018-01-01	1	1	1	Checked	Unchecked	<1month	<1month	Unchecked	Unchecked	Unchecked	Unchecked	Unchecked	Unchecked	Unchecked	Unchecked	Unchecked	Stage 3C	1	Late stage	Latestage	No surgery	Checked	Checked	Unchecked	Unchecked	2018	Cervical cancer
648	48	>=45	Kagenyi	HIV neg	7	2018-01-01	1	2	1	Unchecked	Unchecked	2months to 6months	2 to 6months	Unchecked	Unchecked	Unchecked	Checked	Unchecked	Unchecked	Unchecked	Unchecked	Unchecked	Stage 2B	1	Late stage	Latestage	No surgery	Unchecked	Unchecked	Unchecked	Checked	2018	Cervical cancer
717	50	>=45	Ibanda	HIV Unknown	9	2018-01-01	1	1	0	Checked	Unchecked	More than 1year	More than 1year	Unchecked	Unchecked	Unchecked	Unchecked	Unchecked	Unchecked	Unchecked	Unchecked	Unchecked	Stage 3C	1	Late stage	Latestage	No surgery	Unchecked	Checked	Unchecked	Unchecked	2018	Cervical cancer
160	27	25-34	Bushenyi	HIV pos	2	2018-01-01	1	1	1	Checked	Unchecked	7months to 6months	7 to 12 months	Unchecked	Unchecked	Unchecked	Checked	Unchecked	Unchecked	Unchecked	Unchecked	Unchecked	Stage 2B	1	Late stage	Latestage	No surgery	Unchecked	Checked	Checked	Unchecked	2018	Cervical cancer
414	45	>=45	Bushenyi	HIV Unknown	5	2018-01-01	1	2	0	Checked	Unchecked	2months to 6months	2 to 6months	Unchecked	Unchecked	Unchecked	Unchecked	Unchecked	Unchecked	Unchecked	Checked	Unchecked	Stage 4A	1	Late stage	Latestage	No surgery	Unchecked	Checked	Checked	Checked	2018	Cervical cancer
262	40	35-44	Sheema	HIV neg	11	2018-01-01	1	2	1	Checked	Unchecked	2months to 6months	2 to 6months	Unchecked	Unchecked	Unchecked	Checked	Unchecked	Unchecked	Unchecked	Unchecked	Unchecked	Stage 2B	1	Late stage	Latestage	No surgery	Unchecked	Checked	Unchecked	Checked	2018	Cervical cancer
145	53	>=45	Kabale	HIV neg	6	2018-01-01	1	2	0	Checked	Unchecked	7months to 6months	7 to 12 months	Unchecked	Unchecked	Unchecked	Checked	Unchecked	Unchecked	Unchecked	Unchecked	Unchecked	Stage 2B	1	Late stage	Latestage	No surgery	Unchecked	Unchecked	Checked	Checked	2018	Cervical cancer
319	45	>=45	Rakai	HIV neg	11	2018-01-01	1	2	0	Checked	Unchecked	7months to 6months	7 to 12 months	Unchecked	Unchecked	Unchecked	Unchecked	Unchecked	Unchecked	Unchecked	Unchecked	Unchecked	Stage 3C	1	Late stage	Latestage	No surgery	Unchecked	Checked	Checked	Unchecked	2018	Cervical cancer
650	48	>=45	Buhweju	HIV pos	2	2018-01-01	1	2	0	Checked	Unchecked	2months to 6months	2 to 6months	Unchecked	Unchecked	Unchecked	Unchecked	Unchecked	Checked	Unchecked	Unchecked	Unchecked	Stage B	1	Late stage	Latestage	No surgery	Unchecked	Checked	Checked	Checked	2018	Cervical cancer
148	50	>=45	Rwampara	HIV Unknown	8	2018-01-01	1	2	0	Unchecked	Unchecked	2months to 6months	2 to 6months	Unchecked	Unchecked	Unchecked	Unchecked	Unchecked	Unchecked	Unchecked	Unchecked	Unchecked	Stage 3C	1	Late stage	Latestage	No surgery	Unchecked	Unchecked	Unchecked	Unchecked	2018	Cervical cancer
538	63	>=45	Rukungiri	HIV Unknown	8	2018-01-01	1	2	0	Checked	Unchecked	2months to 6months	2 to 6months	Unchecked	Unchecked	Unchecked	Checked	Unchecked	Unchecked	Unchecked	Unchecked	Unchecked	Stage 2B	1	Late stage	Latestage	No surgery	Unchecked	Unchecked	Unchecked	Checked	2018	Cervical cancer
645	42	35-44	Rukungiri	HIV neg	6	2018-01-01	1	1	1	Unchecked	Unchecked	2months to 6months	2 to 6months	Unchecked	Unchecked	Unchecked	Unchecked	Checked	Unchecked	Unchecked	Unchecked	Unchecked	Stage 3A	1	Late stage	Latestage	No surgery	Unchecked	Unchecked	Unchecked	Checked	2018	Cervical cancer
516	46	>=45	Isingiro	HIV pos	8	2018-01-01	1	2	1	Checked	Unchecked	2months to 6months	2 to 6months	Unchecked	Unchecked	Unchecked	Unchecked	Unchecked	Checked	Unchecked	Unchecked	Unchecked	Stage B	1	Late stage	Latestage	No surgery	Unchecked	Checked	Unchecked	Checked	2018	Cervical cancer
176	70	>=45	Mbarara	HIV neg	9	2018-01-01	1	2	0	Checked	Unchecked	More than 1year	More than 1year	Unchecked	Unchecked	Unchecked	Checked	Unchecked	Unchecked	Unchecked	Unchecked	Unchecked	Stage 2B	1	Late stage	Latestage	No surgery	Unchecked	Checked	Checked	Checked	2018	Cervical cancer
403	31	25-34	Isingiro	HIV pos	5	2018-01-01	1	2	0	Checked	Unchecked	2months to 6months	2 to 6months	Unchecked	Unchecked	Unchecked	Unchecked	Unchecked	Checked	Unchecked	Unchecked	Unchecked	Stage B	1	Late stage	Latestage	surgery	Checked	Checked	Unchecked	Unchecked	2018	Cervical cancer
534	42	35-44	Mbarara	HIV Unknown	7	2018-01-01	1	2	0	Checked	Unchecked	2months to 6months	2 to 6months	Unchecked	Unchecked	Checked	Unchecked	Unchecked	Unchecked	Unchecked	Unchecked	Unchecked	Stage 2A	1	Late stage	Early stage	surgery	Checked	Unchecked	Checked	Unchecked	2018	Cervical cancer
190	34	25-34	Kitwe	HIV neg	8	2018-01-01	1	1	0	Unchecked	Unchecked	2months to 6months	2 to 6months	Unchecked	Unchecked	Unchecked	Checked	Unchecked	Unchecked	Unchecked	Unchecked	Unchecked	Stage 2B	1	Late stage	Latestage	No surgery	Unchecked	Checked	Unchecked	Checked	2018	Cervical cancer
657	65	>=45	Kitutu	HIV neg	0	2018-01-01	2	2	0	Checked	Unchecked	More than 1year	More than 1year	Unchecked	Unchecked	Unchecked	Unchecked	Unchecked	Checked	Unchecked	Unchecked	Unchecked	Stage B	1	Late stage	Latestage	No surgery	Unchecked	Checked	Checked	Checked	2018	Cervical cancer
682	48	>=45	Ntungamo	HIV neg	7	2018-01-01	1	2	0	Checked	Unchecked	2months to 6months	2 to 6months	Unchecked	Unchecked	Unchecked	Unchecked	Unchecked	Checked	Unchecked	Unchecked	Unchecked	Stage B	1	Late stage	Latestage	No surgery	Unchecked	Checked	Checked	Checked	2018	Cervical cancer
718	34	25-34	Bushenyi	HIV neg	3	2018-01-01	1	1	1	Unchecked	Unchecked	2months to 6months	2 to 6months	Unchecked	Unchecked	Unchecked	Checked	Unchecked	Unchecked	Unchecked	Unchecked	Unchecked	Stage 2B	1	Late stage	Latestage	No surgery	Unchecked	Checked	Checked	Checked	2018	Cervical cancer
536	45	>=45	Kiruhura	HIV Unknown	7	2018-01-01	1	2	0	Unchecked	Unchecked	2months to 6months	2 to 6months	Unchecked	Unchecked	Unchecked	Unchecked	Unchecked	Unchecked	Unchecked	Unchecked	Unchecked	Stage 3C	1	Late stage	Latestage	No surgery	Checked	Checked	Checked	Unchecked	2018	Cervical cancer
170	52	>=45	Sheema	HIV neg	2	2018-01-01	1	2	0	Checked	Unchecked	More than 1year	More than 1year	Unchecked	Checked	Unchecked	Unchecked	Unchecked	Unchecked	Unchecked	Unchecked	Unchecked	Stage 1B	1	Early stage	Early stage	surgery	Unchecked	Checked	Checked	Unchecked	2018	Cervical cancer
206	43	35-44	Rubindi	HIV pos	6	2018-01-01	1	2	1	Checked	Unchecked	2months to 6months	2 to 6months	Unchecked	Unchecked	Unchecked	Unchecked	Unchecked	Unchecked	Unchecked	Checked	Unchecked	Stage 4A	1	Late stage	Latestage	No surgery	Unchecked	Checked	Checked	Checked	2018	Cervical cancer
163	48	>=45	Ibanda	HIV neg	10	2018-01-01	1	2	0	Checked	Unchecked	More than 1year	More than 1year	Unchecked	Unchecked	Unchecked	Unchecked	Checked	Unchecked	Unchecked	Unchecked	Unchecked	Stage 3A	1	Late stage	Latestage	No surgery	Unchecked	Unchecked	Unchecked	Checked	2018	Cervical cancer
406	38	35-44	Rakai	HIV pos	8	2018-01-01	1	2	0	Checked	Unchecked	2months to 6months	2 to 6months	Unchecked	Unchecked	Unchecked	Unchecked	Unchecked	Checked	Unchecked	Unchecked	Unchecked	Stage B	1	Late stage	Latestage	No surgery	Unchecked	Checked	Checked	Checked	2018	Cervical cancer
179	44	35-44	Isingiro	HIV pos	4	2018-01-01	1	2	0	Unchecked	Unchecked	More than 1year	More than 1year	Unchecked	Unchecked	Checked	Unchecked	Unchecked	Unchecked	Unchecked	Unchecked	Unchecked	Stage 2A	1	Late stage	Early stage	No surgery	Unchecked	Unchecked	Unchecked	Checked	2018	Cervical cancer
207	70	>=45	Bushenyi	HIV neg	5	2018-01-01	1	2	0	Unchecked	Unchecked	2months to 6months	2 to 6months	Unchecked	Unchecked	Unchecked	Unchecked	Unchecked	Checked	Unchecked	Unchecked	Unchecked	Stage B	1	Late stage	Latestage	No surgery	Unchecked	Checked	Checked	Checked	2018	Cervical cancer
399	50	>=45	Kikagate	HIV Unknown	2	2018-01-01	1	1	0	Checked	Unchecked	2months to 6months	2 to 6months	Unchecked	Unchecked	Unchecked	Unchecked	Unchecked	Unchecked	Unchecked	Unchecked	Unchecked	Stage 3C	1	Late stage	Latestage	No surgery	Unchecked	Unchecked	Unchecked	Unchecked	2018	Cervical cancer
184	65	>=45	Ntungamo	HIV neg	9	2018-01-01	1	2	0	Unchecked	Unchecked	<1month	<1month	Unchecked	Unchecked	Unchecked	Checked	Unchecked	Unchecked	Unchecked	Unchecked	Unchecked	Stage 2B	1	Late stage	Latestage	No surgery	Unchecked	Checked	Checked	Checked	2018	Cervical cancer
257	50	>=45	Ibanda	HIV Unknown	9	2018-01-01	1	1	0	Checked	Unchecked	More than 1year	More than 1year	Unchecked	Unchecked	Unchecked	Unchecked	Unchecked	Unchecked	Unchecked	Unchecked	Unchecked	Stage 3C	1	Late stage	Latestage	No surgery	Unchecked	Checked	Unchecked	Unchecked	2018	Cervical cancer
200	34	25-34	Bushenyi	HIV pos	1	2018-01-01	2	1	0	Checked	Unchecked	2months to 6months	2 to 6months	Unchecked	Unchecked	Unchecked	Checked	Unchecked	Unchecked	Unchecked	Unchecked	Unchecked	Stage 2B	1	Late stage	Latestage	No surgery	Unchecked	Checked	Checked	Checked	2018	Cervical cancer
208	50	>=45	Lyantonde	HIV neg	9	2018-01-01	1	1	0	Unchecked	Unchecked	7months to 6months	7 to 12 months	Unchecked	Unchecked	Unchecked	Unchecked	Unchecked	Unchecked	Unchecked	Unchecked	Unchecked	Stage 3C	1	Late stage	Latestage	No surgery	Unchecked	Checked	Checked	Unchecked	2018	Cervical cancer
178	33	25-34	Ibanda	HIV Unknown	3	2018-01-01	1	1	1	Checked	Unchecked	2months to 6months	2 to 6months	Unchecked	Unchecked	Unchecked	Unchecked	Unchecked	Unchecked	Unchecked	Unchecked	Unchecked	Stage 3C	1	Late stage	Latestage	No surgery	Unchecked	Unchecked	Unchecked	Unchecked	2018	Cervical cancer
659	27	25-34	Bushenyi	HIV pos	2	2018-01-01	1	1	1	Checked	Unchecked	7months to 6months	7 to 12 months	Unchecked	Unchecked	Unchecked	Checked	Unchecked	Unchecked	Unchecked	Unchecked	Unchecked	Stage 2B	1	Late stage	Latestage	No surgery	Unchecked	Checked	Checked	Unchecked	2018	Cervical cancer
161	60	>=45	Kamwenge	HIV neg	7	2018-01-01	1	2	0	Unchecked	Unchecked	2months to 6months	2 to 6months	Unchecked	Unchecked	Unchecked	Checked	Unchecked	Unchecked	Unchecked	Unchecked	Unchecked	Stage 2B	1	Late stage	Latestage	No surgery	Unchecked	Unchecked	Unchecked	Checked	2018	Cervical cancer
521	49	>=45	Sembabule	HIV Unknown	8	2018-01-01	1	2	1	Checked	Unchecked	More than 1year	More than 1year	Unchecked	Unchecked	Unchecked	Checked	Unchecked	Unchecked	Unchecked	Unchecked	Unchecked	Stage 2B	1	Late stage	Latestage	No surgery	Checked	Checked	Unchecked	Unchecked	2018	Cervical cancer
662	48	>=45	Ibanda	HIV neg	10	2018-01-01	1	2	0	Checked	Unchecked	More than 1year	More than 1year	Unchecked	Unchecked	Unchecked	Unchecked	Checked	Unchecked	Unchecked	Unchecked	Unchecked	Stage 3A	1	Late stage	Latestage	No surgery	Unchecked	Unchecked	Unchecked	Checked	2018	Cervical cancer
396	75	>=45	Bukanga	HIV Unknown	8	2018-01-01	1	1	0	Checked	Unchecked	2months to 6months	2 to 6months	Unchecked	Unchecked	Unchecked	Unchecked	Checked	Unchecked	Unchecked	Unchecked	Unchecked	Stage 3A	1	Late stage	Latestage	No surgery	Unchecked	Checked	Checked	Checked	2018	Cervical cancer
532	56	>=45	Lwengo	HIV Unknown	6	2018-01-01	1	2	0	Checked	Unchecked	2months to 6months	2 to 6months	Unchecked	Unchecked	Unchecked	Unchecked	Unchecked	Unchecked	Unchecked	Unchecked	Unchecked	Stage 3C	1	Late stage	Latestage	No surgery	Checked	Unchecked	Unchecked	Unchecked	2018	Cervical cancer
149	48	>=45	Kagenyi	HIV neg	7	2018-01-01	1	2	1	Unchecked	Unchecked	2months to 6months	2 to 6months	Unchecked	Unchecked	Unchecked	Checked	Unchecked	Unchecked	Unchecked	Unchecked	Unchecked	Stage 2B	1	Late stage	Latestage	No surgery	Unchecked	Unchecked	Unchecked	Checked	2018	Cervical cancer
719	42	35-44	Buhweju	HIV Unknown	7	2018-01-01	1	1	1	Checked	Unchecked	<1month	<1month	Unchecked	Unchecked	Unchecked	Unchecked	Checked	Unchecked	Unchecked	Unchecked	Unchecked	Stage 3A	1	Late stage	Latestage	No surgery	Checked	Checked	Checked	Checked	2018	Cervical cancer
684	46	>=45	Kabale	HIV neg	7	2018-01-01	1	1	0	Checked	Unchecked	2months to 6months	2 to 6months	Unchecked	Unchecked	Unchecked	Unchecked	Unchecked	Unchecked	Unchecked	Checked	Unchecked	Stage 4A	1	Late stage	Latestage	No surgery	Unchecked	Checked	Checked	Checked	2018	Cervical cancer
533	65	>=45	Isingiro	HIV Unknown	7	2018-01-01	1	2	0	Checked	Unchecked	2months to 6months	2 to 6months	Unchecked	Unchecked	Unchecked	Unchecked	Checked	Unchecked	Unchecked	Unchecked	Unchecked	Stage 3A	1	Late stage	Latestage	No surgery	Unchecked	Unchecked	Unchecked	Checked	2018	Cervical cancer
526	53	>=45	Isingiro	HIV Unknown	5	2018-01-01	1	2	0	Checked	Unchecked	2months to 6months	2 to 6months	Unchecked	Checked	Unchecked	Unchecked	Unchecked	Unchecked	Unchecked	Unchecked	Unchecked	Stage 1B	1	Early stage	Early stage	surgery	Checked	Checked	Checked	Unchecked	2018	Cervical cancer
187	50	>=45	Kakumiro	HIV neg	12	2018-01-01	1	2	1	Unchecked	Unchecked	7months to 6months	7 to 12 months	Unchecked	Unchecked	Unchecked	Checked	Unchecked	Unchecked	Unchecked	Unchecked	Unchecked	Stage 2B	1	Late stage	Latestage	No surgery	Checked	Checked	Checked	Checked	2018	Cervical cancer
697	50	>=45	Kanungu	HIV neg	6	2018-01-01	1	2	0	Unchecked	Unchecked	<1month	<1month	Unchecked	Unchecked	Unchecked	Unchecked	Unchecked	Unchecked	Unchecked	Checked	Unchecked	Stage 4A	1	Late stage	Latestage	No surgery	Unchecked	Checked	Checked	Checked	2018	Cervical cancer
668	62	>=45	Isingiro	HIV neg	12	2018-01-01	1	2	0	Unchecked	Unchecked	2months to 6months	2 to 6months	Unchecked	Unchecked	Unchecked	Checked	Unchecked	Unchecked	Unchecked	Unchecked	Unchecked	Stage 2B	1	Late stage	Latestage	No surgery	Checked	Checked	Checked	Unchecked	2018	Cervical cancer
174	53	>=45	Kiruhura	HIV neg	9	2018-01-01	1	2	0	Checked	Unchecked	7months to 6months	7 to 12 months	Unchecked	Unchecked	Unchecked	Checked	Unchecked	Unchecked	Unchecked	Unchecked	Unchecked	Stage 2B	1	Late stage	Latestage	No surgery	Unchecked	Checked	Checked	Checked	2018	Cervical cancer
725	62	>=45	Sheema	HIV neg	8	2018-01-01	1	2	1	Unchecked	Unchecked	7months to 6months	7 to 12 months	Unchecked	Unchecked	Checked	Unchecked	Unchecked	Unchecked	Unchecked	Unchecked	Unchecked	Stage 2A	1	Late stage	Early stage	No surgery	Unchecked	Checked	Checked	Unchecked	2018	Cervical cancer
677	33	25-34	Ibanda	HIV Unknown	3	2018-01-01	1	1	1	Checked	Unchecked	2months to 6months	2 to 6months	Unchecked	Unchecked	Unchecked	Unchecked	Unchecked	Unchecked	Unchecked	Unchecked	Unchecked	Stage 3C	1	Late stage	Latestage	No surgery	Unchecked	Unchecked	Unchecked	Unchecked	2018	Cervical cancer
308	33	25-34	Mbarara	HIV neg	0	2018-01-01	3	2	1	Checked	Unchecked	More than 1year	More than 1year	Unchecked	Unchecked	Unchecked	Checked	Unchecked	Unchecked	Unchecked	Unchecked	Unchecked	Stage 2B	1	Late stage	Latestage	No surgery	Unchecked	Checked	Checked	Checked	2018	Cervical cancer
156	70	>=45	Mitooma	HIV neg	12	2018-01-01	1	2	1	Unchecked	Unchecked	2months to 6months	2 to 6months	Unchecked	Unchecked	Unchecked	Unchecked	Unchecked	Checked	Unchecked	Unchecked	Unchecked	Stage B	1	Late stage	Latestage	No surgery	Unchecked	Checked	Checked	Checked	2018	Cervical cancer
158	65	>=45	Kitutu	HIV neg	1	2018-01-01	2	2	0	Checked	Unchecked	More than 1year	More than 1year	Unchecked	Unchecked	Unchecked	Unchecked	Unchecked	Checked	Unchecked	Unchecked	Unchecked	Stage B	1	Late stage	Latestage	No surgery	Unchecked	Checked	Checked	Checked	2018	Cervical cancer
655	70	>=45	Mitooma	HIV neg	12	2018-01-01	1	2	1	Unchecked	Unchecked	2months to 6months	2 to 6months	Unchecked	Unchecked	Unchecked	Unchecked	Unchecked	Checked	Unchecked	Unchecked	Unchecked	Stage B	1	Late stage	Latestage	No surgery	Unchecked	Checked	Checked	Checked	2018	Cervical cancer
705	43	35-44	Rubindi	HIV pos	6	2018-01-01	1	2	1	Checked	Unchecked	2months to 6months	2 to 6months	Unchecked	Unchecked	Unchecked	Unchecked	Unchecked	Unchecked	Unchecked	Checked	Unchecked	Stage 4A	1	Late stage	Latestage	No surgery	Unchecked	Checked	Checked	Checked	2018	Cervical cancer
688	59	>=45	Bushenyi	HIV neg	7	2018-01-01	1	2	0	Unchecked	Unchecked	2months to 6months	2 to 6months	Unchecked	Unchecked	Unchecked	Checked	Unchecked	Unchecked	Unchecked	Unchecked	Unchecked	Stage 2B	1	Late stage	Latestage	No surgery	Unchecked	Checked	Checked	Checked	2018	Cervical cancer
514	36	35-44	Kiruhura	HIV pos	9	2018-01-01	1	2	1	Checked	Unchecked	7months to 6months	7 to 12 months	Unchecked	Unchecked	Unchecked	Unchecked	Unchecked	Checked	Unchecked	Unchecked	Unchecked	Stage B	1	Late stage	Latestage	No surgery	Unchecked	Checked	Checked	Checked	2018	Cervical cancer
172	67	>=45	Rakai	HIV neg	6	2018-01-01	1	1	0	Checked	Unchecked	2months to 6months	2 to 6months	Unchecked	Unchecked	Unchecked	Unchecked	Unchecked	Unchecked	Unchecked	Unchecked	Unchecked	Stage 3C	1	Late stage	Latestage	No surgery	Unchecked	Checked	Checked	Unchecked	2018	Cervical cancer
407	48	>=45	Nyamarehe	HIV neg	9	2018-01-01	1	2	0	Checked	Unchecked	<1month	<1month	Unchecked	Unchecked	Unchecked	Unchecked	Checked	Unchecked	Unchecked	Unchecked	Unchecked	Stage 3A	1	Late stage	Latestage	No surgery	Unchecked	Checked	Unchecked	Checked	2018	Cervical cancer
305	49	>=45	Rukungiri	HIV neg	4	2018-01-01	1	1	1	Checked	Unchecked	More than 1year	More than 1year	Unchecked	Checked	Unchecked	Unchecked	Unchecked	Unchecked	Unchecked	Unchecked	Unchecked	Stage 1B	1	Early stage	Early stage	surgery	Unchecked	Checked	Checked	Unchecked	2018	Cervical cancer
671	67	>=45	Rakai	HIV neg	6	2018-01-01	1	1	0	Checked	Unchecked	2months to 6months	2 to 6months	Unchecked	Unchecked	Unchecked	Unchecked	Unchecked	Unchecked	Unchecked	Unchecked	Unchecked	Stage 3C	1	Late stage	Latestage	No surgery	Unchecked	Checked	Checked	Unchecked	2018	Cervical cancer
673	53	>=45	Kiruhura	HIV neg	9	2018-01-01	1	2	0	Checked	Unchecked	7months to 6months	7 to 12 months	Unchecked	Unchecked	Unchecked	Checked	Unchecked	Unchecked	Unchecked	Unchecked	Unchecked	Stage 2B	1	Late stage	Latestage	No surgery	Unchecked	Checked	Checked	Checked	2018	Cervical cancer
317	73	>=45	Isingiro	HIV neg	8	2018-01-01	1	2	1	Unchecked	Unchecked	2months to 6months	2 to 6months	Unchecked	Unchecked	Unchecked	Unchecked	Unchecked	Checked	Unchecked	Unchecked	Unchecked	Stage B	1	Late stage	Latestage	No surgery	Unchecked	Checked	Checked	Checked	2018	Cervical cancer
389	61	>=45	Kakanzo	HIV Unknown	9	2019-01-01	1	1	1	Checked	Unchecked	More than 1year	More than 1year	Unchecked	Unchecked	Unchecked	Unchecked	Unchecked	Unchecked	Unchecked	Unchecked	Unchecked	Stage 3C	1	Late stage	Latestage	surgery	Unchecked	Checked	Checked	Unchecked	2019	Cervical cancer
222	60	>=45	Rukungiri	HIV neg	6	2019-01-01	2	1	1	Unchecked	Unchecked	2months to 6months	2 to 6months	Unchecked	Unchecked	Unchecked	Checked	Unchecked	Unchecked	Unchecked	Unchecked	Unchecked	Stage 2B	1	Late stage	Latestage	No surgery	Unchecked	Checked	Unchecked	Checked	2019	Cervical cancer
813	78	>=45	Rubirizi	HIV neg	8	2019-01-01	1	2	0	Checked	Unchecked	More than 1year	More than 1year	Unchecked	Unchecked	Unchecked	Unchecked	Checked	Unchecked	Unchecked	Unchecked	Unchecked	Stage 3A	1	Late stage	Latestage	No surgery	Unchecked	Checked	Checked	Unchecked	2019	Cervical cancer
249	51	>=45	Kanungu	HIV neg	5	2019-01-01	1	2	1	Unchecked	Unchecked	2months to 6months	2 to 6months	Unchecked	Unchecked	Unchecked	Unchecked	Unchecked	Checked	Unchecked	Unchecked	Unchecked	Stage B	1	Late stage	Latestage	No surgery	Unchecked	Checked	Unchecked	Unchecked	2019	Cervical cancer
139	49	>=45	Mbarara	HIV neg	7	2019-01-01	2	2	0	Checked	Unchecked	<1month	<1month	Unchecked	Unchecked	Unchecked	Checked	Unchecked	Unchecked	Unchecked	Unchecked	Unchecked	Stage 2B	1	Late stage	Latestage	No surgery	Checked	Checked	Checked	Checked	2019	Cervical cancer
217	25	25-34	Mbarara	HIV neg	3	2019-01-01	1	2	0	Checked	Unchecked	7months to 6months	7 to 12 months	Unchecked	Unchecked	Unchecked	Unchecked	Unchecked	Checked	Unchecked	Unchecked	Unchecked	Stage B	1	Late stage	Latestage	No surgery	Checked	Checked	Checked	Unchecked	2019	Cervical cancer
337	30	25-34	Ibanda	HIV pos	3	2019-01-01	1	2	1	Checked	Unchecked	2months to 6months	2 to 6months	Unchecked	Unchecked	Unchecked	Unchecked	Checked	Unchecked	Unchecked	Unchecked	Unchecked	Stage 3A	1	Late stage	Latestage	No surgery	Checked	Checked	Checked	Unchecked	2019	Cervical cancer
29	53	>=45	Rukungiri	HIV pos	9	2019-01-01	1	1	0	Checked	Unchecked	7months to 6months	7 to 12 months	Unchecked	Unchecked	Unchecked	Checked	Unchecked	Unchecked	Unchecked	Unchecked	Unchecked	Stage 2B	1	Late stage	Latestage	No surgery	Unchecked	Checked	Checked	Checked	2019	Cervical cancer
177	50	>=45	Kiruhura	HIV neg	10	2019-01-01	1	1	0	Unchecked	Unchecked	<1month	<1month	Unchecked	Unchecked	Unchecked	Checked	Unchecked	Unchecked	Unchecked	Unchecked	Unchecked	Stage 2B	1	Late stage	Latestage	No surgery	Unchecked	Checked	Checked	Unchecked	2019	Cervical cancer
220	35	35-44	Mbarara	HIV neg	6	2019-01-01	1	2	0	Checked	Unchecked	2months to 6months	2 to 6months	Unchecked	Checked	Unchecked	Unchecked	Unchecked	Unchecked	Unchecked	Unchecked	Unchecked	Stage 1B	1	Early stage	Early stage	surgery	Unchecked	Checked	Checked	Unchecked	2019	Cervical cancer
372	45	>=45	Kyazanga	HIV neg	7	2019-01-01	1	2	1	Unchecked	Unchecked	<1month	<1month	Unchecked	Unchecked	Unchecked	Unchecked	Unchecked	Checked	Unchecked	Unchecked	Unchecked	Stage B	1	Late stage	Latestage	No surgery	Checked	Checked	Checked	Unchecked	2019	Cervical cancer
375	26	25-34	Mbarara	HIV pos	0	2019-01-01	1	2	0	Unchecked	Unchecked	2months to 6months	2 to 6months	Checked	Unchecked	Unchecked	Unchecked	Unchecked	Unchecked	Unchecked	Unchecked	Unchecked	Stage 1A	1	Early stage	Early stage	No surgery	Unchecked	Unchecked	Unchecked	Unchecked	2019	Cervical cancer
437	45	>=45	Mbarara	HIV Unknown	0	2019-01-01		2	1	Checked	Unchecked	2months to 6months	2 to 6months	Unchecked	Unchecked	Unchecked	Unchecked	Checked	Unchecked	Unchecked	Unchecked	Unchecked	Stage 3A	1	Late stage	Latestage	No surgery	Unchecked	Unchecked	Unchecked	Checked	2019	Cervical cancer
809	42	35-44	Lyantonde	HIV pos	1	2019-01-01	2	2	1	Unchecked	Unchecked	2months to 6months	2 to 6months	Unchecked	Unchecked	Unchecked	Unchecked	Unchecked	Checked	Unchecked	Unchecked	Unchecked	Stage B	1	Late stage	Latestage	No surgery	Unchecked	Checked	Checked	Unchecked	2019	Cervical cancer
387	50	>=45	Rwampara	HIV neg	6	2019-01-01	1	1	1	Unchecked	Unchecked	2months to 6months	2 to 6months	Unchecked	Unchecked	Unchecked	Unchecked	Unchecked	Checked	Unchecked	Unchecked	Unchecked	Stage B	1	Late stage	Latestage	No surgery	Unchecked	Checked	Checked	Checked	2019	Cervical cancer
133	65	>=45	Nyamarungi	HIV neg	3	2019-01-01	1	1	0	Unchecked	Unchecked	2months to 6months	2 to 6months	Unchecked	Unchecked	Checked	Unchecked	Unchecked	Unchecked	Unchecked	Unchecked	Unchecked	Stage 2A	1	Late stage	Early stage	surgery	Unchecked	Checked	Checked	Unchecked	2019	Cervical cancer
14	74	>=45	Mbarara	HIV neg	6	2019-01-01	1	1	0	Checked	Unchecked	<1month	<1month	Unchecked	Unchecked	Unchecked	Unchecked	Unchecked	Checked	Unchecked	Unchecked	Unchecked	Stage B	1	Late stage	Latestage	No surgery	Unchecked	Checked	Unchecked	Checked	2019	Cervical cancer
223	42	35-44	Lyantonde	HIV pos	1	2019-01-01	2	2	1	Unchecked	Unchecked	2months to 6months	2 to 6months	Unchecked	Unchecked	Unchecked	Unchecked	Unchecked	Checked	Unchecked	Unchecked	Unchecked	Stage B	1	Late stage	Latestage	No surgery	Unchecked	Checked	Checked	Unchecked	2019	Cervical cancer
327	35	35-44	Mbarara	HIV neg	6	2019-01-01	1	2	0	Checked	Unchecked	2months to 6months	2 to 6months	Unchecked	Checked	Unchecked	Unchecked	Unchecked	Unchecked	Unchecked	Unchecked	Unchecked	Stage 1B	1	Early stage	Early stage	surgery	Unchecked	Checked	Checked	Unchecked	2019	Cervical cancer
33	42	35-44	Mbarara	HIV neg	7	2019-01-01	1	2	0	Checked	Unchecked	<1month	<1month	Unchecked	Unchecked	Unchecked	Unchecked	Unchecked	Unchecked	Unchecked	Unchecked	Unchecked	Stage 3C	1	Late stage	Latestage	No surgery	Checked	Unchecked	Unchecked	Unchecked	2019	Cervical cancer
776	56	>=45	Sheema	HIV pos	3	2019-01-01	1	2	0	Unchecked	Unchecked	2months to 6months	2 to 6months	Unchecked	Unchecked	Unchecked	Checked	Unchecked	Unchecked	Unchecked	Unchecked	Unchecked	Stage 2B	1	Late stage	Latestage	No surgery	Unchecked	Checked	Checked	Checked	2019	Cervical cancer
199	40	35-44	Mbarara	HIV neg	10	2019-01-01	1	2	0	Unchecked	Unchecked	2months to 6months	2 to 6months	Unchecked	Unchecked	Checked	Unchecked	Unchecked	Unchecked	Unchecked	Unchecked	Unchecked	Stage 2A	1	Late stage	Early stage	surgery	Checked	Checked	Checked	Unchecked	2019	Cervical cancer
130	32	25-34	Mbarara	HIV pos	3	2019-01-01	1	1	1	Unchecked	Unchecked	7months to 6months	7 to 12 months	Unchecked	Checked	Unchecked	Unchecked	Unchecked	Unchecked	Unchecked	Unchecked	Unchecked	Stage 1B	1	Early stage	Early stage	surgery	Unchecked	Checked	Checked	Unchecked	2019	Cervical cancer
721	54	>=45	Rutooma	HIV pos	2	2019-01-01	1	2	1	Unchecked	Unchecked	2months to 6months	2 to 6months	Unchecked	Unchecked	Checked	Unchecked	Unchecked	Unchecked	Unchecked	Unchecked	Unchecked	Stage 2A	1	Late stage	Early stage	surgery	Unchecked	Checked	Checked	Unchecked	2019	Cervical cancer
138	58	>=45	Ntungamo	HIV pos	4	2019-01-01	1	2	1	Checked	Unchecked	2months to 6months	2 to 6months	Unchecked	Unchecked	Unchecked	Unchecked	Unchecked	Checked	Unchecked	Unchecked	Unchecked	Stage B	1	Late stage	Latestage	No surgery	Unchecked	Checked	Checked	Unchecked	2019	Cervical cancer
640	28	25-34	Bushenyi	HIV neg	0	2019-01-01	1	1	1	Unchecked	Unchecked	7months to 6months	7 to 12 months	Unchecked	Unchecked	Unchecked	Checked	Unchecked	Unchecked	Unchecked	Unchecked	Unchecked	Stage 2B	1	Late stage	Latestage	No surgery	Unchecked	Checked	Checked	Checked	2019	Cervical cancer
368	35	35-44	Rubindi	HIV pos	5	2019-01-01	1	2	0	Unchecked	Unchecked	7months to 6months	7 to 12 months	Unchecked	Unchecked	Unchecked	Checked	Unchecked	Unchecked	Unchecked	Unchecked	Unchecked	Stage 2B	1	Late stage	Latestage	No surgery	Unchecked	Checked	Checked	Checked	2019	Cervical cancer
472	49	>=45	Bushenyi	HIV pos	5	2019-01-01	1	2	0	Checked	Unchecked	More than 1year	More than 1year	Unchecked	Unchecked	Unchecked	Unchecked	Checked	Unchecked	Unchecked	Unchecked	Unchecked	Stage 3A	1	Late stage	Latestage	No surgery	Unchecked	Checked	Checked	Checked	2019	Cervical cancer
471	47	>=45	Sheema	HIV neg	4	2019-01-01	1	1	1	Checked	Unchecked	2months to 6months	2 to 6months	Unchecked	Unchecked	Unchecked	Unchecked	Unchecked	Checked	Unchecked	Unchecked	Unchecked	Stage B	1	Late stage	Latestage	No surgery	Unchecked	Checked	Unchecked	Checked	2019	Cervical cancer
392	40	35-44	Mbarara	HIV pos	3	2019-01-01	1	2	0	Checked	Unchecked	More than 1year	More than 1year	Unchecked	Unchecked	Unchecked	Unchecked	Checked	Unchecked	Unchecked	Unchecked	Unchecked	Stage 3A	1	Late stage	Latestage	No surgery	Unchecked	Unchecked	Unchecked	Checked	2019	Cervical cancer
135	63	>=45	Masheruka	HIV neg	7	2019-01-01	1	2	1	Checked	Unchecked	2months to 6months	2 to 6months	Unchecked	Unchecked	Unchecked	Checked	Unchecked	Unchecked	Unchecked	Unchecked	Unchecked	Stage 2B	1	Late stage	Latestage	No surgery	Unchecked	Checked	Checked	Checked	2019	Cervical cancer
131	50	>=45	Isingiro	HIV Unknown	6	2019-01-01	1	2	0	Unchecked	Unchecked	2months to 6months	2 to 6months	Unchecked	Checked	Unchecked	Unchecked	Unchecked	Unchecked	Unchecked	Unchecked	Unchecked	Stage 1B	1	Early stage	Early stage	surgery	Unchecked	Unchecked	Checked	Unchecked	2019	Cervical cancer
635	49	>=45	Mbarara	HIV neg	9	2019-01-01	1	1	1	Checked	Unchecked	More than 1year	More than 1year	Unchecked	Unchecked	Unchecked	Checked	Unchecked	Unchecked	Unchecked	Unchecked	Unchecked	Stage 2B	1	Late stage	Latestage	No surgery	Unchecked	Checked	Unchecked	Checked	2019	Cervical cancer
321	42	35-44	Mbarara	HIV neg	0	2019-01-01	1	2	0	Checked	Unchecked	2months to 6months	2 to 6months	Unchecked	Unchecked	Unchecked	Unchecked	Unchecked	Unchecked	Unchecked	Unchecked	Unchecked	Stage 3C	1	Late stage	Latestage	No surgery	Checked	Unchecked	Unchecked	Unchecked	2019	Cervical cancer
469	46	>=45	Ibanda	HIV Unknown	8	2019-01-01	1	1	0	Unchecked	Unchecked	2months to 6months	2 to 6months	Unchecked	Unchecked	Unchecked	Unchecked	Unchecked	Unchecked	Unchecked	Unchecked	Unchecked	Stage 3C	1	Late stage	Latestage	No surgery	Unchecked	Checked	Unchecked	Unchecked	2019	Cervical cancer
155	74	>=45	Mbarara	HIV neg	6	2019-01-01	1	1	0	Checked	Unchecked	<1month	<1month	Unchecked	Unchecked	Unchecked	Unchecked	Unchecked	Checked	Unchecked	Unchecked	Unchecked	Stage B	1	Late stage	Latestage	No surgery	Unchecked	Checked	Unchecked	Checked	2019	Cervical cancer
25	25	25-34	Mbarara	HIV neg	3	2019-01-01	1	2	0	Checked	Unchecked	2months to 6months	2 to 6months	Unchecked	Unchecked	Unchecked	Unchecked	Unchecked	Checked	Unchecked	Unchecked	Unchecked	Stage B	1	Late stage	Latestage	No surgery	Checked	Checked	Checked	Unchecked	2019	Cervical cancer
380	42	35-44	Lwengo	HIV pos	0	2019-01-01	3	1		Unchecked	Unchecked	2months to 6months	2 to 6months	Unchecked	Unchecked	Unchecked	Unchecked	Unchecked	Unchecked	Unchecked	Unchecked	Unchecked	Stage 3C	1	Late stage	Latestage	No surgery	Unchecked	Checked	Checked	Unchecked	2019	Cervical cancer
324	50	>=45	Rukungiri	HIV neg	6	2019-01-01	2	1	1	Unchecked	Unchecked	2months to 6months	2 to 6months	Unchecked	Unchecked	Unchecked	Checked	Unchecked	Unchecked	Unchecked	Unchecked	Unchecked	Stage 2B	1	Late stage	Latestage	No surgery	Unchecked	Checked	Unchecked	Checked	2019	Cervical cancer
367	32	25-34	Mbarara	HIV neg	3	2019-01-01	1	2	0	Unchecked	Unchecked	2months to 6months	2 to 6months	Unchecked	Unchecked	Unchecked	Checked	Unchecked	Unchecked	Unchecked	Unchecked	Unchecked	Stage 2B	1	Late stage	Latestage	No surgery	Unchecked	Checked	Checked	Checked	2019	Cervical cancer
415	52	>=45	Mbarara	HIV neg	8	2019-01-01	1	1	1	Checked	Unchecked	2months to 6months	2 to 6months	Unchecked	Unchecked	Unchecked	Unchecked	Checked	Unchecked	Unchecked	Unchecked	Unchecked	Stage 3A	1	Late stage	Latestage	No surgery	Unchecked	Unchecked	Unchecked	Checked	2019	Cervical cancer
465	31	25-34	Kyegegwa	HIV neg	4	2019-01-01	1	2	1	Checked	Unchecked	7months to 6months	7 to 12 months	Unchecked	Unchecked	Unchecked	Checked	Unchecked	Unchecked	Unchecked	Unchecked	Unchecked	Stage 2B	1	Late stage	Latestage	No surgery	Unchecked	Checked	Checked	Checked	2019	Cervical cancer
634	63	>=45	Masheruka	HIV neg	7	2019-01-01	1	2	1	Checked	Unchecked	2months to 6months	2 to 6months	Unchecked	Unchecked	Unchecked	Checked	Unchecked	Unchecked	Unchecked	Unchecked	Unchecked	Stage 2B	1	Late stage	Latestage	No surgery	Unchecked	Checked	Checked	Checked	2019	Cervical cancer
26	56	>=45	Sheema	HIV pos	3	2019-01-01	1	2	0	Unchecked	Unchecked	2months to 6months	2 to 6months	Unchecked	Unchecked	Unchecked	Checked	Unchecked	Unchecked	Unchecked	Unchecked	Unchecked	Stage 2B	1	Late stage	Latestage	No surgery	Unchecked	Checked	Checked	Checked	2019	Cervical cancer
315	30	25-34	Mbarara	HIV pos	2	2019-01-01	1	2	0	Unchecked	Unchecked	2months to 6months	2 to 6months	Unchecked	Checked	Unchecked	Unchecked	Unchecked	Unchecked	Unchecked	Unchecked	Unchecked	Stage 1B	1	Early stage	Early stage	surgery	Checked	Checked	Checked	Unchecked	2019	Cervical cancer
376	35	35-44	Ntungamo	HIV neg	4	2019-01-01	2	1	0	Checked	Unchecked	2months to 6months	2 to 6months	Unchecked	Unchecked	Unchecked	Unchecked	Checked	Unchecked	Unchecked	Unchecked	Unchecked	Stage 3A	1	Late stage	Latestage	No surgery	Unchecked	Checked	Unchecked	Checked	2019	Cervical cancer
629	32	25-34	Mbarara	HIV pos	3	2019-01-01	1	1	1	Unchecked	Unchecked	7months to 6months	7 to 12 months	Unchecked	Checked	Unchecked	Unchecked	Unchecked	Unchecked	Unchecked	Unchecked	Unchecked	Stage 1B	1	Early stage	Early stage	surgery	Unchecked	Checked	Checked	Unchecked	2019	Cervical cancer
520	35	35-44	Mbarara	HIV Unknown	10	2019-01-01	3	2	0	Unchecked	Unchecked	2months to 6months	2 to 6months	Unchecked	Unchecked	Unchecked	Unchecked	Checked	Unchecked	Unchecked	Unchecked	Unchecked	Stage 3A	1	Late stage	Latestage	No surgery	Unchecked	Unchecked	Unchecked	Unchecked	2019	Cervical cancer
381	44	35-44	Mbarara	HIV Unknown	5	2019-01-01	1	2	1	Unchecked	Unchecked	2months to 6months	2 to 6months	Unchecked	Unchecked	Unchecked	Unchecked	Unchecked	Checked	Unchecked	Unchecked	Unchecked	Stage B	1	Late stage	Latestage	No surgery	Checked	Unchecked	Unchecked	Checked	2019	Cervical cancer
808	60	>=45	Rukungiri	HIV neg	6	2019-01-01	2	1	1	Unchecked	Unchecked	2months to 6months	2 to 6months	Unchecked	Unchecked	Unchecked	Checked	Unchecked	Unchecked	Unchecked	Unchecked	Unchecked	Stage 2B	1	Late stage	Latestage	No surgery	Unchecked	Checked	Unchecked	Checked	2019	Cervical cancer
40	54	>=45	Rutooma	HIV pos	2	2019-01-01	1	2	1	Unchecked	Unchecked	2months to 6months	2 to 6months	Unchecked	Unchecked	Checked	Unchecked	Unchecked	Unchecked	Unchecked	Unchecked	Unchecked	Stage 2A	1	Late stage	Early stage	surgery	Unchecked	Checked	Checked	Unchecked	2019	Cervical cancer
787	49	>=45	Mbarara	HIV neg	6	2019-01-01	1	2	0	Unchecked	Unchecked	2months to 6months	2 to 6months	Unchecked	Unchecked	Unchecked	Checked	Unchecked	Unchecked	Unchecked	Unchecked	Unchecked	Stage 2B	1	Late stage	Latestage	No surgery	Unchecked	Checked	Checked	Checked	2019	Cervical cancer
35	78	>=45	Rubirizi	HIV neg	8	2019-01-01	1	2	0	Checked	Unchecked	More than 1year	More than 1year	Unchecked	Unchecked	Unchecked	Unchecked	Checked	Unchecked	Unchecked	Unchecked	Unchecked	Stage 3A	1	Late stage	Latestage	No surgery	Unchecked	Checked	Checked	Unchecked	2019	Cervical cancer
676	50	>=45	Kiruhura	HIV neg	10	2019-01-01	1	1	0	Unchecked	Unchecked	<1month	<1month	Unchecked	Unchecked	Unchecked	Checked	Unchecked	Unchecked	Unchecked	Unchecked	Unchecked	Stage 2B	1	Late stage	Latestage	No surgery	Unchecked	Checked	Checked	Unchecked	2019	Cervical cancer
470	52	>=45	Mbarara	HIV Unknown	7	2019-01-01	1	2	0	Unchecked	Unchecked	2months to 6months	2 to 6months	Unchecked	Unchecked	Checked	Unchecked	Unchecked	Unchecked	Unchecked	Unchecked	Unchecked	Stage 2A	1	Late stage	Early stage	No surgery	Unchecked	Unchecked	Unchecked	Unchecked	2019	Cervical cancer
18	40	35-44	Mbarara	HIV neg	10	2019-01-01	1	2	0	Unchecked	Unchecked	2months to 6months	2 to 6months	Unchecked	Unchecked	Checked	Unchecked	Unchecked	Unchecked	Unchecked	Unchecked	Unchecked	Stage 2A	1	Late stage	Early stage	surgery	Checked	Checked	Checked	Unchecked	2019	Cervical cancer
232	42	35-44	Kashanda	HIV pos	4	2019-01-01	1	2	0	Unchecked	Unchecked	<1month	<1month	Unchecked	Unchecked	Unchecked	Checked	Unchecked	Unchecked	Unchecked	Unchecked	Unchecked	Stage 2B	1	Late stage	Latestage	No surgery	Unchecked	Unchecked	Unchecked	Unchecked	2019	Cervical cancer
798	35	35-44	Mbarara	HIV neg	6	2019-01-01	1	2	0	Checked	Unchecked	2months to 6months	2 to 6months	Unchecked	Checked	Unchecked	Unchecked	Unchecked	Unchecked	Unchecked	Unchecked	Unchecked	Stage 1B	1	Early stage	Early stage	surgery	Unchecked	Checked	Checked	Unchecked	2019	Cervical cancer
137	36	35-44	Kiruhura	HIV pos	8	2019-01-01	1	2	0	Checked	Unchecked	<1month	<1month	Unchecked	Unchecked	Unchecked	Unchecked	Checked	Unchecked	Unchecked	Unchecked	Unchecked	Stage 3A	1	Late stage	Latestage	No surgery	Checked	Checked	Checked	Unchecked	2019	Cervical cancer
468	50	>=45	Mbarara	HIV Unknown	6	2019-01-01	2	1	0	Unchecked	Unchecked	2months to 6months	2 to 6months	Unchecked	Unchecked	Checked	Unchecked	Unchecked	Unchecked	Unchecked	Unchecked	Unchecked	Stage 2A	1	Late stage	Early stage	No surgery	Unchecked	Checked	Unchecked	Checked	2019	Cervical cancer
466	60	>=45	Sheema	HIV Unknown	6	2019-01-01	1	2	0	Checked	Unchecked	2months to 6months	2 to 6months	Unchecked	Unchecked	Unchecked	Unchecked	Checked	Unchecked	Unchecked	Unchecked	Unchecked	Stage 3A	1	Late stage	Latestage	No surgery	Unchecked	Unchecked	Unchecked	Checked	2019	Cervical cancer
227	78	>=45	Rubirizi	HIV neg	8	2019-01-01	1	2	0	Checked	Unchecked	More than 1year	More than 1year	Unchecked	Unchecked	Unchecked	Unchecked	Checked	Unchecked	Unchecked	Unchecked	Unchecked	Stage 3A	1	Late stage	Latestage	No surgery	Unchecked	Checked	Checked	Unchecked	2019	Cervical cancer
391	28	25-34	Bushenyi	HIV Unknown	2	2019-01-01	1	2	0	Checked	Unchecked	7months to 6months	7 to 12 months	Unchecked	Unchecked	Unchecked	Checked	Unchecked	Unchecked	Unchecked	Unchecked	Unchecked	Stage 2B	1	Late stage	Latestage	No surgery	Checked	Checked	Checked	Unchecked	2019	Cervical cancer
687	50	>=45	Ntungamo	HIV pos	4	2019-01-01	1	2	1	Checked	Unchecked	7months to 6months	7 to 12 months	Unchecked	Unchecked	Unchecked	Unchecked	Unchecked	Checked	Unchecked	Unchecked	Unchecked	Stage B	1	Late stage	Latestage	No surgery	Checked	Checked	Unchecked	Unchecked	2019	Cervical cancer
136	49	>=45	Mbarara	HIV neg	9	2019-01-01	1	1	1	Checked	Unchecked	More than 1year	More than 1year	Unchecked	Unchecked	Unchecked	Checked	Unchecked	Unchecked	Unchecked	Unchecked	Unchecked	Stage 2B	1	Late stage	Latestage	No surgery	Unchecked	Checked	Unchecked	Checked	2019	Cervical cancer
498	60	>=45	Mitooma	HIV Unknown	8	2019-01-01	1	1	0	Unchecked	Unchecked	2months to 6months	2 to 6months	Unchecked	Unchecked	Checked	Unchecked	Unchecked	Unchecked	Unchecked	Unchecked	Unchecked	Stage 2A	1	Late stage	Early stage	surgery	Unchecked	Checked	Unchecked	Checked	2019	Cervical cancer
215	58	>=45	Mitooma	HIV neg	13	2019-01-01	1	1	1	Checked	Unchecked	2months to 6months	2 to 6months	Unchecked	Unchecked	Unchecked	Unchecked	Unchecked	Unchecked	Unchecked	Unchecked	Unchecked	Stage 3C	1	Late stage	Latestage	No surgery	Checked	Checked	Checked	Unchecked	2019	Cervical cancer
260	54	>=45	Rutooma	HIV pos	2	2019-01-01	1	2	1	Unchecked	Unchecked	2months to 6months	2 to 6months	Unchecked	Unchecked	Checked	Unchecked	Unchecked	Unchecked	Unchecked	Unchecked	Unchecked	Stage 2A	1	Late stage	Early stage	surgery	Unchecked	Checked	Checked	Unchecked	2019	Cervical cancer
16	50	>=45	Kiruhura	HIV neg	10	2019-01-01	1	1	0	Unchecked	Unchecked	<1month	<1month	Unchecked	Unchecked	Unchecked	Checked	Unchecked	Unchecked	Unchecked	Unchecked	Unchecked	Stage 2B	1	Late stage	Latestage	No surgery	Unchecked	Checked	Checked	Unchecked	2019	Cervical cancer
141	28	25-34	Bushenyi	HIV neg	2	2019-01-01	1	1	1	Unchecked	Unchecked	7months to 6months	7 to 12 months	Unchecked	Unchecked	Unchecked	Checked	Unchecked	Unchecked	Unchecked	Unchecked	Unchecked	Stage 2B	1	Late stage	Latestage	No surgery	Unchecked	Checked	Checked	Checked	2019	Cervical cancer
27	49	>=45	Mbarara	HIV neg	6	2019-01-01	1	2	0	Unchecked	Unchecked	2months to 6months	2 to 6months	Unchecked	Unchecked	Unchecked	Checked	Unchecked	Unchecked	Unchecked	Unchecked	Unchecked	Stage 2B	1	Late stage	Latestage	No surgery	Unchecked	Checked	Checked	Checked	2019	Cervical cancer
188	50	>=45	Ntungamo	HIV pos	4	2019-01-01	1	2	1	Checked	Unchecked	7months to 6months	7 to 12 months	Unchecked	Unchecked	Unchecked	Unchecked	Unchecked	Checked	Unchecked	Unchecked	Unchecked	Stage B	1	Late stage	Latestage	No surgery	Checked	Checked	Unchecked	Unchecked	2019	Cervical cancer
323	42	35-44	Lyantonde	HIV pos	0	2019-01-01	3	2	1	Unchecked	Unchecked	2months to 6months	2 to 6months	Unchecked	Unchecked	Unchecked	Unchecked	Unchecked	Checked	Unchecked	Unchecked	Unchecked	Stage B	1	Late stage	Latestage	No surgery	Unchecked	Checked	Checked	Unchecked	2019	Cervical cancer
218	56	>=45	Sheema	HIV pos	3	2019-01-01	1	2	0	Unchecked	Unchecked	2months to 6months	2 to 6months	Unchecked	Unchecked	Unchecked	Checked	Unchecked	Unchecked	Unchecked	Unchecked	Unchecked	Stage 2B	1	Late stage	Latestage	No surgery	Unchecked	Checked	Checked	Checked	2019	Cervical cancer
807	53	>=45	Rukungiri	HIV pos	9	2019-01-01	1	1	0	Checked	Unchecked	7months to 6months	7 to 12 months	Unchecked	Unchecked	Unchecked	Checked	Unchecked	Unchecked	Unchecked	Unchecked	Unchecked	Stage 2B	1	Late stage	Latestage	No surgery	Unchecked	Checked	Checked	Checked	2019	Cervical cancer
459	67	>=45	Ntungamo	HIV Unknown	6	2019-01-01	1	2	0	Checked	Unchecked	2months to 6months	2 to 6months	Unchecked	Unchecked	Checked	Unchecked	Unchecked	Unchecked	Unchecked	Unchecked	Unchecked	Stage 2A	1	Late stage	Early stage	surgery	Unchecked	Checked	Checked	Unchecked	2019	Cervical cancer
753	58	>=45	Mitooma	HIV neg	13	2019-01-01	1	1	1	Checked	Unchecked	2months to 6months	2 to 6months	Unchecked	Unchecked	Unchecked	Unchecked	Unchecked	Unchecked	Unchecked	Unchecked	Unchecked	Stage 3C	1	Late stage	Latestage	No surgery	Checked	Checked	Checked	Unchecked	2019	Cervical cancer
140	43	35-44	Kamwenge	HIV neg	3	2019-01-01	1	2	0	Unchecked	Unchecked	2months to 6months	2 to 6months	Unchecked	Checked	Unchecked	Unchecked	Unchecked	Unchecked	Unchecked	Unchecked	Unchecked	Stage 1B	1	Early stage	Early stage	surgery	Unchecked	Checked	Checked	Unchecked	2019	Cervical cancer
201	55	>=45	Mbarara	HIV neg	11	2019-01-01	1	2	0	Unchecked	Unchecked	2months to 6months	2 to 6months	Unchecked	Unchecked	Unchecked	Checked	Unchecked	Unchecked	Unchecked	Unchecked	Unchecked	Stage 2B	1	Late stage	Latestage	No surgery	Checked	Checked	Checked	Checked	2019	Cervical cancer
388	46	>=45	Kiruhura	HIV neg	10	2019-01-01	1	1	1	Checked	Unchecked	2months to 6months	2 to 6months	Unchecked	Unchecked	Unchecked	Checked	Unchecked	Unchecked	Unchecked	Unchecked	Unchecked	Stage 2B	1	Late stage	Latestage	No surgery	Unchecked	Unchecked	Unchecked	Checked	2019	Cervical cancer
28	35	35-44	Mbarara	HIV neg	6	2019-01-01	1	2	0	Checked	Unchecked	2months to 6months	2 to 6months	Unchecked	Checked	Unchecked	Unchecked	Unchecked	Unchecked	Unchecked	Unchecked	Unchecked	Stage 1B	1	Early stage	Early stage	surgery	Unchecked	Checked	Checked	Unchecked	2019	Cervical cancer
271	67	>=45	Mbarara	HIV neg	5	2019-01-01	1	2	0	Checked	Unchecked	2months to 6months	2 to 6months	Unchecked	Unchecked	Unchecked	Unchecked	Unchecked	Unchecked	Unchecked	Unchecked	Checked	Stage 4B	1	Late stage	Latestage	surgery	Checked	Checked	Checked	Unchecked	2019	Cervical cancer
639	43	35-44	Kamwenge	HIV neg	3	2019-01-01	1	2	0	Unchecked	Unchecked	2months to 6months	2 to 6months	Unchecked	Checked	Unchecked	Unchecked	Unchecked	Unchecked	Unchecked	Unchecked	Unchecked	Stage 1B	1	Early stage	Early stage	surgery	Unchecked	Checked	Checked	Unchecked	2019	Cervical cancer
637	58	>=45	Ntungamo	HIV pos	4	2019-01-01	1	2	1	Checked	Unchecked	2months to 6months	2 to 6months	Unchecked	Unchecked	Unchecked	Unchecked	Unchecked	Checked	Unchecked	Unchecked	Unchecked	Stage B	1	Late stage	Latestage	No surgery	Unchecked	Checked	Checked	Unchecked	2019	Cervical cancer
698	40	35-44	Mbarara	HIV neg	10	2019-01-01	1	2	0	Unchecked	Unchecked	2months to 6months	2 to 6months	Unchecked	Unchecked	Checked	Unchecked	Unchecked	Unchecked	Unchecked	Unchecked	Unchecked	Stage 2A	1	Late stage	Early stage	surgery	Checked	Checked	Checked	Unchecked	2019	Cervical cancer
371	54	>=45	Kamwenge	HIV neg	6	2019-01-01	1	1	0	Checked	Unchecked	2months to 6months	2 to 6months	Unchecked	Unchecked	Unchecked	Unchecked	Unchecked	Unchecked	Unchecked	Checked	Unchecked	Stage 4A	1	Late stage	Latestage	No surgery	Unchecked	Checked	Checked	Checked	2019	Cervical cancer
464	57	>=45	Mbarara	HIV pos	8	2019-01-01	1	1	1	Checked	Unchecked	2months to 6months	2 to 6months	Unchecked	Unchecked	Unchecked	Checked	Unchecked	Unchecked	Unchecked	Unchecked	Unchecked	Stage 2B	1	Late stage	Latestage	No surgery	Unchecked	Unchecked	Unchecked	Unchecked	2019	Cervical cancer
384	54	>=45	Isingiro	HIV pos	6	2019-01-01	1	1	0	Checked	Unchecked	<1month	<1month	Unchecked	Unchecked	Unchecked	Checked	Unchecked	Unchecked	Unchecked	Unchecked	Unchecked	Stage 2B	1	Late stage	Latestage	No surgery	Unchecked	Unchecked	Unchecked	Checked	2019	Cervical cancer
369	50	>=45	Kiruhura	HIV neg	11	2019-01-01	1	1	0	Checked	Unchecked	2months to 6months	2 to 6months	Unchecked	Checked	Unchecked	Unchecked	Unchecked	Unchecked	Unchecked	Unchecked	Unchecked	Stage 1B	1	Early stage	Early stage	surgery	Checked	Checked	Checked	Unchecked	2019	Cervical cancer
474	39	35-44	Bushenyi	HIV pos	3	2019-01-01	1	1	1	Unchecked	Unchecked	2months to 6months	2 to 6months	Unchecked	Unchecked	Checked	Unchecked	Unchecked	Unchecked	Unchecked	Unchecked	Unchecked	Stage 2A	1	Late stage	Early stage	surgery	Unchecked	Checked	Checked	Unchecked	2019	Cervical cancer
144	30	25-34	Nsika	HIV neg	2	2019-01-01	1	1	0	Unchecked	Unchecked	7months to 6months	7 to 12 months	Unchecked	Unchecked	Unchecked	Checked	Unchecked	Unchecked	Unchecked	Checked	Unchecked	Stage 4A	1	Late stage	Latestage	No surgery	Checked	Checked	Checked	Checked	2019	Cervical cancer
654	74	>=45	Mbarara	HIV neg	6	2019-01-01	1	1	0	Checked	Unchecked	<1month	<1month	Unchecked	Unchecked	Unchecked	Unchecked	Unchecked	Checked	Unchecked	Unchecked	Unchecked	Stage B	1	Late stage	Latestage	No surgery	Unchecked	Checked	Unchecked	Checked	2019	Cervical cancer
370	40	35-44	Ibanda	HIV Unknown	10	2019-01-01	1	2	1	Unchecked	Unchecked	More than 1year	More than 1year	Unchecked	Unchecked	Unchecked	Unchecked	Checked	Unchecked	Unchecked	Unchecked	Unchecked	Stage 3A	1	Late stage	Latestage	No surgery	Checked	Checked	Checked	Checked	2019	Cervical cancer
134	59	>=45	Mbarara	HIV neg	12	2019-01-01	1	2	0	Checked	Unchecked	2months to 6months	2 to 6months	Unchecked	Unchecked	Unchecked	Unchecked	Checked	Unchecked	Unchecked	Unchecked	Unchecked	Stage 3A	1	Late stage	Latestage	No surgery	Unchecked	Checked	Checked	Unchecked	2019	Cervical cancer
818	42	35-44	Kashanda	HIV pos	4	2019-01-01	1	2	0	Unchecked	Unchecked	<1month	<1month	Unchecked	Unchecked	Unchecked	Checked	Unchecked	Unchecked	Unchecked	Unchecked	Unchecked	Stage 2B	1	Late stage	Latestage	No surgery	Unchecked	Unchecked	Unchecked	Unchecked	2019	Cervical cancer
212	50	>=45	Ntungamo	HIV neg	9	2019-01-01	1	1	0	Unchecked	Unchecked	2months to 6months	2 to 6months	Unchecked	Unchecked	Unchecked	Checked	Unchecked	Unchecked	Unchecked	Unchecked	Unchecked	Stage 2B	1	Late stage	Latestage	No surgery	Unchecked	Checked	Checked	Checked	2019	Cervical cancer
19	50	>=45	Mitooma	HIV neg	10	2019-01-01	1	2	1	Checked	Unchecked	2months to 6months	2 to 6months	Unchecked	Checked	Unchecked	Unchecked	Unchecked	Unchecked	Unchecked	Unchecked	Unchecked	Stage 1B	1	Early stage	Early stage	No surgery	Unchecked	Checked	Checked	Unchecked	2019	Cervical cancer
633	59	>=45	Mbarara	HIV neg	12	2019-01-01	1	2	0	Checked	Unchecked	2months to 6months	2 to 6months	Unchecked	Unchecked	Unchecked	Unchecked	Checked	Unchecked	Unchecked	Unchecked	Unchecked	Stage 3A	1	Late stage	Latestage	No surgery	Unchecked	Checked	Checked	Unchecked	2019	Cervical cancer
17	50	>=45	Ntungamo	HIV pos	4	2019-01-01	1	2	1	Checked	Unchecked	7months to 6months	7 to 12 months	Unchecked	Unchecked	Unchecked	Unchecked	Unchecked	Checked	Unchecked	Unchecked	Unchecked	Stage B	1	Late stage	Latestage	No surgery	Checked	Checked	Unchecked	Unchecked	2019	Cervical cancer
390	67	>=45	Mitooma	HIV neg	3	2019-01-01	1	1	1	Checked	Unchecked	2months to 6months	2 to 6months	Unchecked	Unchecked	Unchecked	Unchecked	Unchecked	Checked	Unchecked	Unchecked	Unchecked	Stage B	1	Late stage	Latestage	No surgery	Unchecked	Unchecked	Unchecked	Checked	2019	Cervical cancer
20	50	>=45	Ntungamo	HIV neg	9	2019-01-01	1	1	0	Unchecked	Unchecked	7months to 6months	7 to 12 months	Unchecked	Unchecked	Unchecked	Checked	Unchecked	Unchecked	Unchecked	Unchecked	Unchecked	Stage 2B	1	Late stage	Latestage	No surgery	Unchecked	Checked	Checked	Checked	2019	Cervical cancer
630	50	>=45	Isingiro	HIV Unknown	6	2019-01-01	1	2	0	Unchecked	Unchecked	2months to 6months	2 to 6months	Unchecked	Checked	Unchecked	Unchecked	Unchecked	Unchecked	Unchecked	Unchecked	Unchecked	Stage 1B	1	Early stage	Early stage	surgery	Unchecked	Unchecked	Checked	Unchecked	2019	Cervical cancer
643	30	25-34	Nsika	HIV neg	2	2019-01-01	1	1	0	Unchecked	Unchecked	2months to 6months	2 to 6months	Unchecked	Unchecked	Unchecked	Checked	Unchecked	Unchecked	Unchecked	Checked	Unchecked	Stage 4A	1	Late stage	Latestage	No surgery	Checked	Checked	Checked	Checked	2019	Cervical cancer
378	38	35-44	Mawano	HIV neg	7	2019-01-01	1	2	0	Unchecked	Unchecked	2months to 6months	2 to 6months	Unchecked	Unchecked	Unchecked	Unchecked	Unchecked	Checked	Unchecked	Unchecked	Unchecked	Stage B	1	Late stage	Latestage	No surgery	Checked	Checked	Checked	Checked	2019	Cervical cancer
373	58	>=45	Mbarara	HIV neg	11	2019-01-01	1	2	1	Unchecked	Unchecked	7months to 6months	7 to 12 months	Unchecked	Unchecked	Unchecked	Unchecked	Unchecked	Unchecked	Unchecked	Checked	Unchecked	Stage 4A	1	Late stage	Latestage	No surgery	Unchecked	Checked	Checked	Checked	2019	Cervical cancer
39	51	>=45	Kanungu	HIV neg	5	2019-01-01	1	2	1	Unchecked	Unchecked	2months to 6months	2 to 6months	Unchecked	Unchecked	Unchecked	Unchecked	Unchecked	Checked	Unchecked	Unchecked	Unchecked	Stage B	1	Late stage	Latestage	No surgery	Unchecked	Checked	Unchecked	Unchecked	2019	Cervical cancer
386	65	>=45	Rubindi	HIV neg	11	2019-01-01	1	2	1	Unchecked	Unchecked	More than 1year	More than 1year	Unchecked	Unchecked	Unchecked	Unchecked	Unchecked	Unchecked	Unchecked	Checked	Unchecked	Stage 4A	1	Late stage	Latestage	No surgery	Unchecked	Unchecked	Unchecked	Checked	2019	Cervical cancer
23	58	>=45	Mitooma	HIV neg	13	2019-01-01	1	1	1	Checked	Unchecked	2months to 6months	2 to 6months	Unchecked	Unchecked	Unchecked	Unchecked	Unchecked	Unchecked	Unchecked	Unchecked	Unchecked	Stage 3C	1	Late stage	Latestage	No surgery	Checked	Checked	Checked	Unchecked	2019	Cervical cancer
374	53	>=45	Mbarara	HIV pos	5	2019-01-01	1	2	0	Unchecked	Unchecked	2months to 6months	2 to 6months	Unchecked	Unchecked	Unchecked	Unchecked	Checked	Unchecked	Unchecked	Unchecked	Unchecked	Stage 3A	1	Late stage	Latestage	No surgery	Unchecked	Unchecked	Unchecked	Checked	2019	Cervical cancer
509	58	>=45	Kiruhura	HIV Unknown	6	2019-01-01	1	1	0	Checked	Unchecked	7months to 6months	7 to 12 months	Unchecked	Unchecked	Checked	Unchecked	Unchecked	Unchecked	Unchecked	Unchecked	Unchecked	Stage 2A	1	Late stage	Early stage	surgery	Checked	Checked	Checked	Unchecked	2019	Cervical cancer
329	56	>=45	Sheema	HIV pos	3	2019-01-01	1	2	0	Unchecked	Unchecked	2months to 6months	2 to 6months	Unchecked	Unchecked	Unchecked	Checked	Unchecked	Unchecked	Unchecked	Unchecked	Unchecked	Stage 2B	1	Late stage	Latestage	No surgery	Unchecked	Checked	Checked	Checked	2019	Cervical cancer
225	42	35-44	Mbarara	HIV neg	7	2019-01-01	1	2	0	Checked	Unchecked	<1month	<1month	Unchecked	Unchecked	Unchecked	Unchecked	Unchecked	Unchecked	Unchecked	Unchecked	Unchecked	Stage 3C	1	Late stage	Latestage	No surgery	Checked	Unchecked	Unchecked	Unchecked	2019	Cervical cancer
326	30	25-34	Kigarame	HIV pos	2	2019-01-01	1	2	0	Unchecked	Unchecked	2months to 6months	2 to 6months	Unchecked	Unchecked	Checked	Unchecked	Unchecked	Unchecked	Unchecked	Unchecked	Unchecked	Stage 2A	1	Late stage	Early stage	surgery	Checked	Checked	Checked	Unchecked	2019	Cervical cancer
811	42	35-44	Mbarara	HIV neg	7	2019-01-01	1	2	0	Checked	Unchecked	<1month	<1month	Unchecked	Unchecked	Unchecked	Unchecked	Unchecked	Unchecked	Unchecked	Unchecked	Unchecked	Stage 3C	1	Late stage	Latestage	No surgery	Checked	Unchecked	Unchecked	Unchecked	2019	Cervical cancer
709	50	>=45	Mitooma	HIV neg	10	2019-01-01	1	2	1	Checked	Unchecked	2months to 6months	2 to 6months	Unchecked	Checked	Unchecked	Unchecked	Unchecked	Unchecked	Unchecked	Unchecked	Unchecked	Stage 1B	1	Early stage	Early stage	No surgery	Unchecked	Checked	Checked	Unchecked	2019	Cervical cancer
219	49	>=45	Mbarara	HIV neg	6	2019-01-01	1	2	0	Unchecked	Unchecked	2months to 6months	2 to 6months	Unchecked	Unchecked	Unchecked	Checked	Unchecked	Unchecked	Unchecked	Unchecked	Unchecked	Stage 2B	1	Late stage	Latestage	No surgery	Unchecked	Checked	Checked	Checked	2019	Cervical cancer
30	60	>=45	Rukungiri	HIV neg	6	2019-01-01	2	1	1	Unchecked	Unchecked	2months to 6months	2 to 6months	Unchecked	Unchecked	Unchecked	Checked	Unchecked	Unchecked	Unchecked	Unchecked	Unchecked	Stage 2B	1	Late stage	Latestage	No surgery	Unchecked	Checked	Unchecked	Checked	2019	Cervical cancer
765	25	25-34	Mbarara	HIV neg	3	2019-01-01	1	2	0	Checked	Unchecked	7months to 6months	7 to 12 months	Unchecked	Unchecked	Unchecked	Unchecked	Unchecked	Checked	Unchecked	Unchecked	Unchecked	Stage B	1	Late stage	Latestage	No surgery	Checked	Checked	Checked	Unchecked	2019	Cervical cancer
221	53	>=45	Rukungiri	HIV pos	9	2019-01-01	1	1	0	Checked	Unchecked	7months to 6months	7 to 12 months	Unchecked	Unchecked	Unchecked	Checked	Unchecked	Unchecked	Unchecked	Unchecked	Unchecked	Stage 2B	1	Late stage	Latestage	No surgery	Unchecked	Checked	Checked	Checked	2019	Cervical cancer
531	35	35-44	Isingiro	HIV pos	3	2019-01-01	1	2	0	Checked	Unchecked	2months to 6months	2 to 6months	Unchecked	Unchecked	Unchecked	Unchecked	Checked	Unchecked	Unchecked	Unchecked	Unchecked	Stage 3A	1	Late stage	Latestage	No surgery	Unchecked	Checked	Checked	Checked	2019	Cervical cancer
636	36	35-44	Kiruhura	HIV pos	8	2019-01-01	1	2	0	Checked	Unchecked	<1month	<1month	Unchecked	Unchecked	Unchecked	Unchecked	Checked	Unchecked	Unchecked	Unchecked	Unchecked	Stage 3A	1	Late stage	Latestage	No surgery	Checked	Checked	Checked	Unchecked	2019	Cervical cancer
632	65	>=45	Nyamarungi	HIV neg	3	2019-01-01	1	1	0	Unchecked	Unchecked	7months to 6months	7 to 12 months	Unchecked	Unchecked	Checked	Unchecked	Unchecked	Unchecked	Unchecked	Unchecked	Unchecked	Stage 2A	1	Late stage	Early stage	surgery	Unchecked	Checked	Checked	Unchecked	2019	Cervical cancer
328	49	>=45	Mbarara	HIV neg	6	2019-01-01	1	2	0	Unchecked	Unchecked	2months to 6months	2 to 6months	Unchecked	Unchecked	Unchecked	Checked	Unchecked	Unchecked	Unchecked	Unchecked	Unchecked	Stage 2B	1	Late stage	Latestage	No surgery	Unchecked	Checked	Checked	Checked	2019	Cervical cancer
325	53	>=45	Rukungiri	HIV pos	9	2019-01-01	1	1	0	Checked	Unchecked	7months to 6months	7 to 12 months	Unchecked	Unchecked	Unchecked	Checked	Unchecked	Unchecked	Unchecked	Unchecked	Unchecked	Stage 2B	1	Late stage	Latestage	No surgery	Unchecked	Checked	Checked	Checked	2019	Cervical cancer
385	42	35-44	Mbarara	HIV Unknown	4	2019-01-01	1	2	1	Unchecked	Unchecked	2months to 6months	2 to 6months	Unchecked	Unchecked	Unchecked	Checked	Unchecked	Unchecked	Unchecked	Unchecked	Unchecked	Stage 2B	1	Late stage	Latestage	No surgery	Unchecked	Unchecked	Unchecked	Checked	2019	Cervical cancer
31	42	35-44	Lyantonde	HIV pos	1	2019-01-01	2	2	1	Unchecked	Unchecked	2months to 6months	2 to 6months	Unchecked	Unchecked	Unchecked	Unchecked	Unchecked	Checked	Unchecked	Unchecked	Unchecked	Stage B	1	Late stage	Latestage	No surgery	Unchecked	Checked	Checked	Unchecked	2019	Cervical cancer
476	40	35-44	Kabale	HIV neg	4	2019-01-01	1	2	1	Checked	Unchecked	2months to 6months	2 to 6months	Unchecked	Unchecked	Checked	Unchecked	Unchecked	Unchecked	Unchecked	Unchecked	Unchecked	Stage 2A	1	Late stage	Early stage	No surgery	Unchecked	Checked	Checked	Unchecked	2019	Cervical cancer
467	24	15-24	Rwampara	HIV Unknown	2	2019-01-01	1	1	0	Unchecked	Unchecked	7months to 6months	7 to 12 months	Unchecked	Unchecked	Unchecked	Unchecked	Checked	Unchecked	Unchecked	Unchecked	Unchecked	Stage 3A	1	Late stage	Latestage	No surgery	Checked	Checked	Unchecked	Unchecked	2019	Cervical cancer
720	50	>=45	Ntungamo	HIV neg	9	2019-01-01	1	1	0	Unchecked	Unchecked	2months to 6months	2 to 6months	Unchecked	Unchecked	Unchecked	Checked	Unchecked	Unchecked	Unchecked	Unchecked	Unchecked	Stage 2B	1	Late stage	Latestage	No surgery	Unchecked	Checked	Checked	Checked	2019	Cervical cancer
461	53	>=45	Isingiro	HIV neg	7	2019-01-01	1	1	1	Unchecked	Checked	More than 1year	More than 1year	Unchecked	Unchecked	Unchecked	Checked	Unchecked	Unchecked	Unchecked	Unchecked	Unchecked	Stage 2B	1	Late stage	Latestage	No surgery	Checked	Checked	Checked	Checked	2019	Cervical cancer
638	49	>=45	Mbarara	HIV neg	7	2019-01-01	2	2	0	Checked	Unchecked	<1month	<1month	Unchecked	Unchecked	Unchecked	Checked	Unchecked	Unchecked	Unchecked	Unchecked	Unchecked	Stage 2B	1	Late stage	Latestage	No surgery	Checked	Checked	Checked	Checked	2019	Cervical cancer
377	50	>=45	Kiruhura	HIV neg	8	2019-01-01	1	2	0	Checked	Unchecked	2months to 6months	2 to 6months	Unchecked	Unchecked	Unchecked	Unchecked	Checked	Unchecked	Unchecked	Unchecked	Unchecked	Stage 3A	1	Late stage	Latestage	No surgery	Unchecked	Checked	Checked	Unchecked	2019	Cervical cancer
733	67	>=45	Mbarara	HIV neg	5	2019-01-01	1	2	0	Checked	Unchecked	2months to 6months	2 to 6months	Unchecked	Unchecked	Unchecked	Unchecked	Unchecked	Unchecked	Unchecked	Unchecked	Checked	Stage 4B	1	Late stage	Latestage	surgery	Checked	Checked	Checked	Unchecked	2019	Cervical cancer
700	55	>=45	Mbarara	HIV neg	11	2019-01-01	1	2	0	Unchecked	Unchecked	2months to 6months	2 to 6months	Unchecked	Unchecked	Unchecked	Checked	Unchecked	Unchecked	Unchecked	Unchecked	Unchecked	Stage 2B	1	Late stage	Latestage	No surgery	Checked	Checked	Checked	Checked	2019	Cervical cancer
426	36	35-44	Sheema	HIV Unknown	6	2019-01-01	1	1	1	Unchecked	Unchecked	2months to 6months	2 to 6months	Unchecked	Unchecked	Unchecked	Unchecked	Unchecked	Checked	Unchecked	Unchecked	Unchecked	Stage B	1	Late stage	Latestage	No surgery	Checked	Unchecked	Checked	Unchecked	2019	Cervical cancer
41	67	>=45	Mbarara	HIV neg	5	2019-01-01	1	2	0	Checked	Unchecked	2months to 6months	2 to 6months	Unchecked	Unchecked	Unchecked	Unchecked	Unchecked	Unchecked	Unchecked	Unchecked	Checked	Stage 4B	1	Late stage	Latestage	surgery	Checked	Checked	Checked	Unchecked	2019	Cervical cancer
835	51	>=45	Kanungu	HIV neg	5	2019-01-01	1	2	1	Unchecked	Unchecked	2months to 6months	2 to 6months	Unchecked	Unchecked	Unchecked	Unchecked	Unchecked	Checked	Unchecked	Unchecked	Unchecked	Stage B	1	Late stage	Latestage	No surgery	Unchecked	Checked	Unchecked	Unchecked	2019	Cervical cancer
210	50	>=45	Mitooma	HIV neg	10	2019-01-01	1	2	1	Checked	Unchecked	2months to 6months	2 to 6months	Unchecked	Checked	Unchecked	Unchecked	Unchecked	Unchecked	Unchecked	Unchecked	Unchecked	Stage 1B	1	Early stage	Early stage	No surgery	Unchecked	Checked	Checked	Unchecked	2019	Cervical cancer
501	45	>=45	Hoima	HIV neg	11	2019-01-01	1	1	1	Checked	Unchecked	7months to 6months	7 to 12 months	Checked	Unchecked	Unchecked	Unchecked	Unchecked	Unchecked	Unchecked	Unchecked	Unchecked	Stage 1A	1	Early stage	Early stage	surgery	Unchecked	Checked	Checked	Unchecked	2019	Cervical cancer
359	40	35-44	Hoima	HIV pos	3	2019-01-01	1	2	0	Checked	Unchecked	2months to 6months	2 to 6months	Unchecked	Unchecked	Unchecked	Checked	Unchecked	Unchecked	Unchecked	Unchecked	Unchecked	Stage 2B	1	Late stage	Latestage	No surgery	Checked	Checked	Checked	Checked	2019	Cervical cancer
782	32	25-34	Mbarara	HIV Unknown	3	2020-01-01	1	1	0	Unchecked	Unchecked	<1month	<1month	Unchecked	Unchecked	Unchecked	Unchecked	Unchecked	Checked	Unchecked	Unchecked	Unchecked	Stage B	1	Late stage	Latestage	No surgery	Unchecked	Checked	Checked	Checked	2020	Cervical cancer
772	56	>=45	Mbarara	HIV Unknown	9	2020-01-01	1	2	0	Unchecked	Unchecked	<1month	<1month	Unchecked	Unchecked	Unchecked	Checked	Unchecked	Unchecked	Unchecked	Unchecked	Unchecked	Stage 2B	1	Late stage	Latestage	No surgery	Unchecked	Checked	Checked	Checked	2020	Cervical cancer
856	32	25-34	Mbarara	HIV Unknown	0	2020-01-01		2	1	Checked	Unchecked	2months to 6months	2 to 6months	Unchecked	Unchecked	Unchecked	Unchecked	Unchecked	Unchecked	Unchecked	Unchecked	Unchecked	Stage 3C	3	Late stage	Latestage	No surgery	Checked	Checked	Unchecked	Unchecked	2020	Cervical cancer
653	46	>=45	Ibanda	HIV neg	6	2020-01-01	1	2	1	Checked	Unchecked	7months to 6months	7 to 12 months	Unchecked	Unchecked	Unchecked	Unchecked	Unchecked	Checked	Unchecked	Unchecked	Unchecked	Stage B	1	Late stage	Latestage	No surgery	Checked	Checked	Checked	Unchecked	2020	Cervical cancer
852	54	>=45	Isingiro	HIV Unknown	4	2020-01-01	1	2	0	Unchecked	Unchecked	2months to 6months	2 to 6months	Unchecked	Unchecked	Unchecked	Unchecked	Unchecked	Checked	Unchecked	Unchecked	Unchecked	Stage B	1	Late stage	Latestage	No surgery	Checked	Unchecked	Unchecked	Checked	2020	Cervical cancer
851	17	15-24	Isingiro	HIV Unknown	0	2020-01-01		1	0	Checked	Unchecked	More than 1year	More than 1year	Unchecked	Unchecked	Unchecked	Unchecked	Unchecked	Unchecked	Unchecked	Unchecked	Unchecked	Stage 3C	2	Late stage	Latestage	No surgery	Unchecked	Checked	Checked	Unchecked	2020	Cervical cancer
759	56	>=45	Mbarara	HIV neg	13	2020-01-01	1	1	1	Checked	Unchecked	7months to 6months	7 to 12 months	Unchecked	Unchecked	Unchecked	Unchecked	Unchecked	Checked	Unchecked	Unchecked	Unchecked	Stage B	1	Late stage	Latestage	No surgery	Unchecked	Checked	Checked	Checked	2020	Cervical cancer
795	52	>=45	Isingiro	HIV neg	8	2020-01-01	1	2	1	Unchecked	Unchecked	7months to 6months	7 to 12 months	Unchecked	Unchecked	Unchecked	Checked	Unchecked	Unchecked	Unchecked	Unchecked	Unchecked	Stage 2B	1	Late stage	Latestage	No surgery	Unchecked	Checked	Checked	Checked	2020	Cervical cancer
780	68	>=45	Kamwenge	HIV neg	13	2020-01-01	1	2	1	Unchecked	Unchecked	More than 1year	More than 1year	Unchecked	Unchecked	Unchecked	Unchecked	Unchecked	Checked	Unchecked	Unchecked	Unchecked	Stage B	1	Late stage	Latestage	No surgery	Unchecked	Unchecked	Unchecked	Checked	2020	Cervical cancer
44	40	35-44	Sembambule	HIV neg	6	2020-01-01	1	2	0	Checked	Unchecked	2months to 6months	2 to 6months	Unchecked	Unchecked	Unchecked	Unchecked	Unchecked	Unchecked	Unchecked	Checked	Unchecked	Stage 4A	1	Late stage	Latestage	No surgery	Checked	Checked	Unchecked	Unchecked	2020	Cervical cancer
10	60	>=45	Buhweju	HIV neg	9	2020-01-01	1	2	0	Unchecked	Unchecked	2months to 6months	2 to 6months	Unchecked	Unchecked	Checked	Unchecked	Unchecked	Unchecked	Unchecked	Unchecked	Unchecked	Stage 2A	1	Late stage	Early stage	surgery	Checked	Checked	Checked	Unchecked	2020	Cervical cancer
775	56	>=45	Isingiro	HIV neg	7	2020-01-01	1	1	1	Checked	Unchecked	2months to 6months	2 to 6months	Unchecked	Unchecked	Checked	Unchecked	Unchecked	Unchecked	Unchecked	Unchecked	Unchecked	Stage 2A	1	Late stage	Early stage	No surgery	Unchecked	Unchecked	Unchecked	Unchecked	2020	Cervical cancer
858	62	>=45	Mbarara	HIV pos	7	2020-01-01	3	2	0	Unchecked	Unchecked	More than 1year	More than 1year	Unchecked	Unchecked	Unchecked	Unchecked	Checked	Unchecked	Unchecked	Unchecked	Unchecked	Stage 3A	1	Late stage	Latestage	No surgery	Unchecked	Checked	Checked	Checked	2020	Cervical cancer
587	45	>=45	Isingiro	HIV neg	5	2020-01-01	2	2	1	Checked	Unchecked	2months to 6months	2 to 6months	Unchecked	Unchecked	Unchecked	Unchecked	Unchecked	Checked	Unchecked	Unchecked	Unchecked	Stage B	1	Late stage	Latestage	No surgery	Unchecked	Checked	Checked	Checked	2020	Cervical cancer
874	58	>=45	Rwampara	HIV Unknown	3	2020-01-01	1	2	1	Checked	Unchecked	2months to 6months	2 to 6months	Unchecked	Unchecked	Unchecked	Unchecked	Unchecked	Checked	Unchecked	Unchecked	Unchecked	Stage B	1	Late stage	Latestage	No surgery	Checked	Unchecked	Checked	Checked	2020	Cervical cancer
766	50	>=45	Ntungamo	HIV neg	12	2020-01-01	1	2	0	Unchecked	Unchecked	2months to 6months	2 to 6months	Unchecked	Unchecked	Unchecked	Unchecked	Unchecked	Unchecked	Unchecked	Unchecked	Unchecked	Stage 3C	1	Late stage	Latestage	No surgery	Unchecked	Checked	Checked	Unchecked	2020	Cervical cancer
8	59	>=45	Mbarara	HIV neg	7	2020-01-01	1	1	1	Checked	Checked	7months to 6months	7 to 12 months	Unchecked	Unchecked	Unchecked	Unchecked	Unchecked	Unchecked	Unchecked	Checked	Unchecked	Stage 4A	1	Late stage	Latestage	No surgery	Checked	Checked	Checked	Unchecked	2020	Cervical cancer
774	47	>=45	Ishaka	HIV pos	4	2020-01-01	1	2	0	Unchecked	Unchecked	2months to 6months	2 to 6months	Unchecked	Unchecked	Unchecked	Checked	Unchecked	Unchecked	Unchecked	Unchecked	Unchecked	Stage 2B	1	Late stage	Latestage	No surgery	Unchecked	Unchecked	Unchecked	Checked	2020	Cervical cancer
77	50	>=45	Kacheera	HIV neg	7	2020-01-01	1	2	1	Checked	Unchecked	2months to 6months	2 to 6months	Unchecked	Unchecked	Unchecked	Unchecked	Checked	Unchecked	Unchecked	Unchecked	Unchecked	Stage 3A	1	Late stage	Latestage	No surgery	Checked	Checked	Checked	Unchecked	2020	Cervical cancer
853	48	>=45	Rwampara	HIV Unknown	6	2020-01-01	1	2	1	Unchecked	Unchecked	7months to 6months	7 to 12 months	Unchecked	Unchecked	Unchecked	Checked	Unchecked	Unchecked	Unchecked	Unchecked	Unchecked	Stage 2B	1	Late stage	Latestage	No surgery	Checked	Checked	Checked	Checked	2020	Cervical cancer
771	70	>=45	Rukungiri	HIV Unknown	7	2020-01-01	1	1	0	Checked	Unchecked	More than 1year	More than 1year	Unchecked	Unchecked	Unchecked	Unchecked	Unchecked	Unchecked	Unchecked	Unchecked	Unchecked	Stage 3C	1	Late stage	Latestage	No surgery	Unchecked	Unchecked	Checked	Unchecked	2020	Cervical cancer
799	56	>=45	Ntungamo	HIV neg	10	2020-01-01	1	2	0	Unchecked	Unchecked	More than 1year	More than 1year	Unchecked	Unchecked	Unchecked	Unchecked	Unchecked	Unchecked	Unchecked	Checked	Unchecked	Stage 4A	1	Late stage	Latestage	No surgery	Checked	Checked	Checked	Checked	2020	Cervical cancer
863	54	>=45	Kiruhura	HIV Unknown	7	2020-01-01	1	2	1	Checked	Unchecked	7months to 6months	7 to 12 months	Unchecked	Unchecked	Unchecked	Checked	Unchecked	Unchecked	Unchecked	Unchecked	Unchecked	Stage 2B	1	Late stage	Latestage	No surgery	Unchecked	Unchecked	Checked	Checked	2020	Cervical cancer
88	45	>=45	Isingiro	HIV neg	5	2020-01-01	2	2	1	Checked	Unchecked	2months to 6months	2 to 6months	Unchecked	Unchecked	Unchecked	Unchecked	Unchecked	Checked	Unchecked	Unchecked	Unchecked	Stage B	1	Late stage	Latestage	No surgery	Unchecked	Checked	Checked	Checked	2020	Cervical cancer
565	65	>=45	Isingiro	HIV neg	7	2020-01-01	1	1	1	Checked	Unchecked	2months to 6months	2 to 6months	Unchecked	Unchecked	Unchecked	Unchecked	Unchecked	Unchecked	Unchecked	Unchecked	Unchecked	Stage 3C	1	Late stage	Latestage	No surgery	Unchecked	Checked	Checked	Unchecked	2020	Cervical cancer
790	51	>=45	Sheema	HIV Unknown	4	2020-01-01	1	2	1	Unchecked	Unchecked	<1month	<1month	Unchecked	Unchecked	Unchecked	Unchecked	Checked	Unchecked	Unchecked	Unchecked	Unchecked	Stage 3A	1	Late stage	Latestage	No surgery	Checked	Checked	Checked	Checked	2020	Cervical cancer
784	73	>=45	Mbarara	HIV neg	6	2020-01-01	1	2	0	Checked	Unchecked	More than 1year	More than 1year	Unchecked	Unchecked	Unchecked	Unchecked	Unchecked	Unchecked	Unchecked	Unchecked	Unchecked	Stage 3C	1	Late stage	Latestage	No surgery	Unchecked	Checked	Checked	Unchecked	2020	Cervical cancer
7	45	>=45	Isingiro	HIV neg	5	2020-01-01	2	2	1	Checked	Unchecked	2months to 6months	2 to 6months	Unchecked	Unchecked	Unchecked	Unchecked	Unchecked	Checked	Unchecked	Unchecked	Unchecked	Stage B	1	Late stage	Latestage	No surgery	Unchecked	Checked	Checked	Checked	2020	Cervical cancer
871	40	35-44	Bushenyi	HIV neg	5	2020-01-01	1	2	1	Checked	Unchecked	2months to 6months	2 to 6months	Unchecked	Checked	Unchecked	Unchecked	Unchecked	Unchecked	Unchecked	Unchecked	Unchecked	Stage 1B	1	Early stage	Early stage	surgery	Unchecked	Checked	Checked	Unchecked	2020	Cervical cancer
306	66	>=45	Ibanda	HIV neg	9	2020-01-01	1	2	0	Unchecked	Unchecked	7months to 6months	7 to 12 months	Unchecked	Unchecked	Unchecked	Unchecked	Unchecked	Checked	Unchecked	Unchecked	Unchecked	Stage B	1	Late stage	Latestage	No surgery	Unchecked	Checked	Checked	Checked	2020	Cervical cancer
760	50	>=45	Ibanda	HIV neg	3	2020-01-01	1	2	0	Unchecked	Unchecked	2months to 6months	2 to 6months	Unchecked	Checked	Unchecked	Unchecked	Unchecked	Unchecked	Unchecked	Unchecked	Unchecked	Stage 1B	1	Early stage	Early stage	surgery	Unchecked	Checked	Checked	Unchecked	2020	Cervical cancer
785	50	>=45	Kasese	HIV neg	10	2020-01-01	1	2	1	Checked	Unchecked	2months to 6months	2 to 6months	Unchecked	Unchecked	Checked	Unchecked	Unchecked	Unchecked	Unchecked	Unchecked	Unchecked	Stage 2A	1	Late stage	Early stage	No surgery	Checked	Checked	Checked	Unchecked	2020	Cervical cancer
869	55	>=45	Ntungamo	HIV Unknown	5	2020-01-01	1	1	1	Checked	Unchecked	7months to 6months	7 to 12 months	Unchecked	Unchecked	Unchecked	Unchecked	Unchecked	Checked	Unchecked	Unchecked	Unchecked	Stage B	1	Late stage	Latestage	No surgery	Unchecked	Unchecked	Checked	Checked	2020	Cervical cancer
762	43	35-44	Mbarara	HIV Unknown	9	2020-01-01	1	1	0	Unchecked	Unchecked	More than 1year	More than 1year	Unchecked	Unchecked	Unchecked	Unchecked	Unchecked	Unchecked	Unchecked	Unchecked	Unchecked	Stage 3C	1	Late stage	Latestage	No surgery	Checked	Checked	Checked	Checked	2020	Cervical cancer
791	35	35-44	Mbarara	HIV pos	6	2020-01-01	1	1	0	Checked	Unchecked	7months to 6months	7 to 12 months	Unchecked	Unchecked	Unchecked	Unchecked	Unchecked	Checked	Unchecked	Unchecked	Unchecked	Stage B	1	Late stage	Latestage	No surgery	Checked	Checked	Checked	Checked	2020	Cervical cancer
794	40	35-44	Kasese	HIV neg	6	2020-01-01	1	2	1	Checked	Unchecked	2months to 6months	2 to 6months	Unchecked	Unchecked	Unchecked	Checked	Unchecked	Unchecked	Unchecked	Unchecked	Unchecked	Stage 2B	1	Late stage	Latestage	No surgery	Unchecked	Checked	Checked	Unchecked	2020	Cervical cancer
5	65	>=45	Isingiro	HIV neg	7	2020-01-01	1	1	1	Checked	Unchecked	2months to 6months	2 to 6months	Unchecked	Unchecked	Unchecked	Unchecked	Unchecked	Unchecked	Unchecked	Unchecked	Unchecked	Stage 3C	1	Late stage	Latestage	No surgery	Unchecked	Checked	Checked	Unchecked	2020	Cervical cancer
763	45	>=45	Isingiro	HIV pos	5	2020-01-01	1	2	0	Unchecked	Unchecked	2months to 6months	2 to 6months	Unchecked	Unchecked	Unchecked	Unchecked	Unchecked	Unchecked	Unchecked	Checked	Unchecked	Stage 4A	1	Late stage	Latestage	No surgery	Checked	Unchecked	Checked	Checked	2020	Cervical cancer
554	50	>=45	Kabale	HIV neg	6	2020-01-01	1	2	0	Unchecked	Unchecked	2months to 6months	2 to 6months	Unchecked	Checked	Unchecked	Unchecked	Unchecked	Unchecked	Unchecked	Unchecked	Unchecked	Stage 1B	1	Early stage	Early stage	surgery	Checked	Checked	Checked	Unchecked	2020	Cervical cancer
55	50	>=45	Kabale	HIV neg	6	2020-01-01	1	2	0	Unchecked	Unchecked	2months to 6months	2 to 6months	Unchecked	Checked	Unchecked	Unchecked	Unchecked	Unchecked	Unchecked	Unchecked	Unchecked	Stage 1B	1	Early stage	Early stage	surgery	Checked	Checked	Checked	Unchecked	2020	Cervical cancer
4	50	>=45	Kabale	HIV neg	6	2020-01-01	1	2	0	Unchecked	Unchecked	2months to 6months	2 to 6months	Unchecked	Checked	Unchecked	Unchecked	Unchecked	Unchecked	Unchecked	Unchecked	Unchecked	Stage 1B	1	Early stage	Early stage	surgery	Checked	Checked	Checked	Unchecked	2020	Cervical cancer
767	50	>=45	Mbarara	HIV pos	3	2020-01-01	1	2	1	Unchecked	Unchecked	2months to 6months	2 to 6months	Unchecked	Unchecked	Unchecked	Unchecked	Unchecked	Checked	Unchecked	Unchecked	Unchecked	Stage B	1	Late stage	Latestage	No surgery	Unchecked	Checked	Checked	Checked	2020	Cervical cancer
38	50	>=45	Ibanda	HIV neg	6	2020-01-01	1	1	0	Checked	Unchecked	2months to 6months	2 to 6months	Unchecked	Unchecked	Unchecked	Unchecked	Checked	Unchecked	Unchecked	Unchecked	Unchecked	Stage 3A	1	Late stage	Latestage	No surgery	Unchecked	Checked	Checked	Checked	2020	Cervical cancer
868	50	>=45	Sheema	HIV Unknown	10	2020-01-01	1	2	0	Checked	Unchecked	<1month	<1month	Unchecked	Unchecked	Unchecked	Unchecked	Unchecked	Checked	Unchecked	Unchecked	Unchecked	Stage B	1	Late stage	Latestage	No surgery	Unchecked	Checked	Checked	Unchecked	2020	Cervical cancer
861	40	35-44	Masaka	HIV pos	6	2020-01-01	1	2	1	Unchecked	Unchecked	7months to 6months	7 to 12 months	Unchecked	Unchecked	Unchecked	Unchecked	Unchecked	Unchecked	Unchecked	Checked	Unchecked	Stage 4A	1	Late stage	Latestage	No surgery	Unchecked	Unchecked	Unchecked	Checked	2020	Cervical cancer
110	60	>=45	Isingiro	HIV neg	7	2020-01-01	1	1	0	Checked	Unchecked	2months to 6months	2 to 6months	Unchecked	Unchecked	Unchecked	Unchecked	Unchecked	Unchecked	Unchecked	Checked	Unchecked	Stage 4A	1	Late stage	Latestage	No surgery	Unchecked	Checked	Checked	Checked	2020	Cervical cancer
804	68	>=45	Ntungamo	HIV neg	10	2020-01-01	1	2	0	Checked	Unchecked	7months to 6months	7 to 12 months	Unchecked	Unchecked	Unchecked	Unchecked	Checked	Unchecked	Unchecked	Unchecked	Unchecked	Stage 3A	1	Late stage	Latestage	No surgery	Unchecked	Unchecked	Unchecked	Checked	2020	Cervical cancer
783	39	35-44	Rukungiri	HIV pos	5	2020-01-01	1	1	0	Checked	Unchecked	2months to 6months	2 to 6months	Unchecked	Unchecked	Unchecked	Unchecked	Unchecked	Unchecked	Unchecked	Unchecked	Unchecked	Stage 3C	6	Late stage	Latestage	No surgery	Checked	Checked	Checked	Checked	2020	Cervical cancer
793	50	>=45	Kanungu	HIV pos	8	2020-01-01	1	2	1	Checked	Unchecked	7months to 6months	7 to 12 months	Unchecked	Unchecked	Unchecked	Unchecked	Unchecked	Checked	Unchecked	Unchecked	Unchecked	Stage B	1	Late stage	Latestage	No surgery	Unchecked	Checked	Checked	Checked	2020	Cervical cancer
779	62	>=45	Mbarara	HIV neg	7	2020-01-01	1	1	0	Checked	Unchecked	2months to 6months	2 to 6months	Unchecked	Unchecked	Unchecked	Unchecked	Unchecked	Unchecked	Unchecked	Unchecked	Checked	Stage 4B	1	Late stage	Latestage	No surgery	Unchecked	Checked	Checked	Checked	2020	Cervical cancer
99	59	>=45	Mbarara	HIV neg	7	2020-01-01	1	1	1	Checked	Checked	7months to 6months	7 to 12 months	Unchecked	Unchecked	Unchecked	Unchecked	Unchecked	Unchecked	Unchecked	Checked	Unchecked	Stage 4A	1	Late stage	Latestage	No surgery	Checked	Checked	Checked	Unchecked	2020	Cervical cancer
9	60	>=45	Isingiro	HIV neg	7	2020-01-01	1	1	0	Checked	Unchecked	2months to 6months	2 to 6months	Unchecked	Unchecked	Unchecked	Unchecked	Unchecked	Unchecked	Unchecked	Checked	Unchecked	Stage 4A	1	Late stage	Latestage	No surgery	Unchecked	Checked	Checked	Checked	2020	Cervical cancer
862	48	>=45	Kampala	HIV neg	4	2020-01-01	1	2	0	Unchecked	Unchecked	<1month	<1month	Unchecked	Unchecked	Unchecked	Unchecked	Unchecked	Checked	Unchecked	Unchecked	Unchecked	Stage B	1	Late stage	Latestage	No surgery	Checked	Checked	Checked	Checked	2020	Cervical cancer
802	48	>=45	Isingiro	HIV pos	9	2020-01-01	1	2	1	Checked	Unchecked	2months to 6months	2 to 6months	Unchecked	Unchecked	Unchecked	Checked	Unchecked	Unchecked	Unchecked	Unchecked	Unchecked	Stage 2B	1	Late stage	Latestage	No surgery	Unchecked	Checked	Checked	Checked	2020	Cervical cancer
773	27	25-34	Kiruhura	HIV Unknown	4	2020-01-01	1	2	0	Unchecked	Unchecked	2months to 6months	2 to 6months	Unchecked	Checked	Unchecked	Unchecked	Unchecked	Unchecked	Unchecked	Unchecked	Unchecked	Stage 1B	1	Early stage	Early stage	surgery	Unchecked	Checked	Checked	Unchecked	2020	Cervical cancer
850	65	>=45	Kasese	HIV Unknown	2	2020-01-01	2	2	0	Checked	Unchecked	7months to 6months	7 to 12 months	Unchecked	Checked	Unchecked	Unchecked	Unchecked	Unchecked	Unchecked	Unchecked	Unchecked	Stage 1B	1	Early stage	Early stage	surgery	Checked	Checked	Checked	Unchecked	2020	Cervical cancer
786	60	>=45	Sembabule	HIV neg	8	2020-01-01	1	1	0	Unchecked	Unchecked	More than 1year	More than 1year	Unchecked	Unchecked	Unchecked	Checked	Unchecked	Unchecked	Unchecked	Unchecked	Unchecked	Stage 2B	1	Late stage	Latestage	No surgery	Unchecked	Checked	Checked	Checked	2020	Cervical cancer
230	50	>=45	Lyantonde	HIV neg	6	2020-01-01	1	2	0	Checked	Checked	2months to 6months	2 to 6months	Unchecked	Unchecked	Unchecked	Unchecked	Unchecked	Unchecked	Unchecked	Checked	Unchecked	Stage 4A	1	Late stage	Latestage	No surgery	Unchecked	Checked	Checked	Unchecked	2020	Cervical cancer
132	52	>=45	Kiruhura	HIV neg	14	2020-01-01	1	2	1	Checked	Unchecked	2months to 6months	2 to 6months	Unchecked	Unchecked	Unchecked	Unchecked	Unchecked	Unchecked	Unchecked	Checked	Unchecked	Stage 4A	1	Late stage	Latestage	No surgery	Unchecked	Checked	Checked	Checked	2020	Cervical cancer
845	20	15-24	Isingiro	HIV Unknown	0	2020-01-01		1	0	Checked	Unchecked	2months to 6months	2 to 6months	Checked	Unchecked	Unchecked	Unchecked	Unchecked	Unchecked	Unchecked	Unchecked	Unchecked	Stage 1A	2	Early stage	Early stage	No surgery	Checked	Checked	Checked	Unchecked	2020	Cervical cancer
756	74	>=45	Sheema	HIV neg	4	2020-01-01	1	1	0	Unchecked	Unchecked	<1month	<1month	Unchecked	Unchecked	Unchecked	Checked	Unchecked	Unchecked	Unchecked	Unchecked	Unchecked	Stage 2B	1	Late stage	Latestage	No surgery	Unchecked	Checked	Checked	Checked	2020	Cervical cancer
42	50	>=45	Lyantonde	HIV neg	6	2020-01-01	1	2	0	Checked	Checked	2months to 6months	2 to 6months	Unchecked	Unchecked	Unchecked	Unchecked	Unchecked	Unchecked	Unchecked	Checked	Unchecked	Stage 4A	1	Late stage	Latestage	No surgery	Unchecked	Checked	Checked	Unchecked	2020	Cervical cancer
848	75	>=45	Isingiro	HIV Unknown	4	2020-01-01	2	2	1	Checked	Unchecked	2months to 6months	2 to 6months	Unchecked	Unchecked	Unchecked	Checked	Unchecked	Unchecked	Unchecked	Unchecked	Unchecked	Stage 2B	1	Late stage	Latestage	No surgery	Checked	Checked	Checked	Checked	2020	Cervical cancer
844	50	>=45	Mbarara	HIV pos	3	2020-01-01	1	1	1	Checked	Unchecked	2months to 6months	2 to 6months	Unchecked	Unchecked	Unchecked	Checked	Unchecked	Unchecked	Unchecked	Unchecked	Unchecked	Stage 2B	1	Late stage	Latestage	No surgery	Unchecked	Checked	Checked	Checked	2020	Cervical cancer
842	37	35-44	Mbarara	HIV pos	4	2020-01-01	1	2	0	Checked	Unchecked	2months to 6months	2 to 6months	Unchecked	Unchecked	Unchecked	Unchecked	Unchecked	Checked	Unchecked	Unchecked	Unchecked	Stage B	1	Late stage	Latestage	No surgery	Checked	Unchecked	Checked	Checked	2020	Cervical cancer
792	40	35-44	Ntungamo	HIV pos	3	2020-01-01	1	2	0	Unchecked	Unchecked	More than 1year	More than 1year	Unchecked	Unchecked	Unchecked	Checked	Unchecked	Unchecked	Unchecked	Unchecked	Unchecked	Stage 2B	1	Late stage	Latestage	No surgery	Unchecked	Checked	Checked	Checked	2020	Cervical cancer
855	39	35-44	Ntungamo	HIV pos	5	2020-01-01	1	2	1	Checked	Unchecked	2months to 6months	2 to 6months	Unchecked	Unchecked	Unchecked	Unchecked	Unchecked	Checked	Unchecked	Unchecked	Unchecked	Stage B	1	Late stage	Latestage	No surgery	Checked	Checked	Checked	Checked	2020	Cervical cancer
631	52	>=45	Kiruhura	HIV neg	14	2020-01-01	1	2	1	Checked	Unchecked	2months to 6months	2 to 6months	Unchecked	Unchecked	Unchecked	Unchecked	Unchecked	Unchecked	Unchecked	Checked	Unchecked	Stage 4A	1	Late stage	Latestage	No surgery	Unchecked	Checked	Checked	Checked	2020	Cervical cancer
838	55	>=45	Isingiro	HIV pos	2	2020-01-01	1	1		Unchecked	Unchecked	<1month	<1month	Unchecked	Unchecked	Unchecked	Unchecked	Unchecked	Unchecked	Unchecked	Unchecked	Unchecked	Stage 3C	1	Late stage	Latestage	No surgery	Checked	Unchecked	Unchecked	Checked	2020	Cervical cancer
66	65	>=45	Isingiro	HIV neg	7	2020-01-01	1	1	1	Checked	Unchecked	2months to 6months	2 to 6months	Unchecked	Unchecked	Unchecked	Unchecked	Unchecked	Unchecked	Unchecked	Unchecked	Unchecked	Stage 3C	1	Late stage	Latestage	No surgery	Unchecked	Checked	Checked	Unchecked	2020	Cervical cancer
847	52	>=45	Kiruhura	HIV Unknown	7	2020-01-01	1	2	0	Checked	Unchecked	More than 1year	More than 1year	Unchecked	Unchecked	Unchecked	Unchecked	Unchecked	Unchecked	Unchecked	Unchecked	Unchecked	Stage 3C	3	Late stage	Latestage	surgery	Checked	Unchecked	Unchecked	Unchecked	2020	Cervical cancer
875	61	>=45	Sheema	HIV Unknown	8	2020-01-01	1	2	1	Checked	Unchecked	7months to 6months	7 to 12 months	Checked	Unchecked	Unchecked	Unchecked	Unchecked	Unchecked	Unchecked	Unchecked	Unchecked	Stage 1A	1	Early stage	Early stage	surgery	Unchecked	Checked	Checked	Unchecked	2020	Cervical cancer
620	60	>=45	Buhweju	HIV neg	9	2020-01-01	1	2	0	Unchecked	Unchecked	2months to 6months	2 to 6months	Unchecked	Unchecked	Checked	Unchecked	Unchecked	Unchecked	Unchecked	Unchecked	Unchecked	Stage 2A	1	Late stage	Early stage	surgery	Checked	Checked	Checked	Unchecked	2020	Cervical cancer
609	60	>=45	Isingiro	HIV neg	7	2020-01-01	1	1	0	Checked	Unchecked	2months to 6months	2 to 6months	Unchecked	Unchecked	Unchecked	Unchecked	Unchecked	Unchecked	Unchecked	Checked	Unchecked	Stage 4A	1	Late stage	Latestage	No surgery	Unchecked	Checked	Checked	Checked	2020	Cervical cancer
873	36	35-44	Rubirizi	HIV neg	4	2020-01-01	1	1	0	Checked	Unchecked	2months to 6months	2 to 6months	Unchecked	Unchecked	Unchecked	Unchecked	Unchecked	Unchecked	Unchecked	Unchecked	Checked	Stage 4B	2	Late stage	Latestage	surgery	Unchecked	Checked	Checked	Unchecked	2020	Cervical cancer
768	46	>=45	Mbarara	HIV pos	2	2020-01-01	1	2	0	Unchecked	Unchecked	2months to 6months	2 to 6months	Unchecked	Unchecked	Unchecked	Unchecked	Checked	Unchecked	Unchecked	Unchecked	Unchecked	Stage 3A	1	Late stage	Latestage	No surgery	Checked	Checked	Checked	Unchecked	2020	Cervical cancer
854	43	35-44	Mbarara	HIV Unknown	9	2020-01-01	1	2	0	Unchecked	Unchecked	2months to 6months	2 to 6months	Unchecked	Unchecked	Checked	Unchecked	Unchecked	Unchecked	Unchecked	Unchecked	Unchecked	Stage 2A	1	Late stage	Early stage	surgery	Unchecked	Checked	Checked	Unchecked	2020	Cervical cancer
824	50	>=45	Ibanda	HIV neg	6	2020-01-01	1	1	0	Checked	Unchecked	2months to 6months	2 to 6months	Unchecked	Unchecked	Unchecked	Unchecked	Checked	Unchecked	Unchecked	Unchecked	Unchecked	Stage 3A	1	Late stage	Latestage	No surgery	Unchecked	Checked	Checked	Checked	2020	Cervical cancer
238	50	>=45	Ibanda	HIV neg	6	2020-01-01	1	1	0	Checked	Unchecked	2months to 6months	2 to 6months	Unchecked	Unchecked	Unchecked	Unchecked	Checked	Unchecked	Unchecked	Unchecked	Unchecked	Stage 3A	1	Late stage	Latestage	No surgery	Unchecked	Checked	Checked	Checked	2020	Cervical cancer
788	55	>=45	Ntungamo	HIV pos	3	2020-01-01	1	2	0	Checked	Unchecked	<1month	<1month	Unchecked	Unchecked	Checked	Unchecked	Unchecked	Unchecked	Unchecked	Unchecked	Unchecked	Stage 2A	1	Late stage	Early stage	surgery	Checked	Checked	Checked	Unchecked	2020	Cervical cancer
216	56	>=45	Mbarara	HIV neg	8	2020-01-01	1	2	0	Checked	Checked	2months to 6months	2 to 6months	Unchecked	Unchecked	Unchecked	Unchecked	Unchecked	Checked	Unchecked	Unchecked	Unchecked	Stage B	1	Late stage	Latestage	No surgery	Unchecked	Checked	Checked	Checked	2020	Cervical cancer
857	49	>=45	Bushenyi	HIV Unknown	10	2020-01-01	1	2	0	Checked	Unchecked	2months to 6months	2 to 6months	Unchecked	Unchecked	Unchecked	Unchecked	Unchecked	Checked	Unchecked	Unchecked	Unchecked	Stage B	1	Late stage	Latestage	No surgery	Unchecked	Checked	Checked	Checked	2020	Cervical cancer
3	40	35-44	Sembambule	HIV neg	6	2020-01-01	1	2	0	Checked	Unchecked	2months to 6months	2 to 6months	Unchecked	Unchecked	Unchecked	Unchecked	Unchecked	Unchecked	Unchecked	Checked	Unchecked	Stage 4A	1	Late stage	Latestage	No surgery	Checked	Checked	Unchecked	Unchecked	2020	Cervical cancer
154	46	>=45	Ibanda	HIV neg	6	2020-01-01	1	2	1	Checked	Unchecked	7months to 6months	7 to 12 months	Unchecked	Unchecked	Unchecked	Unchecked	Unchecked	Checked	Unchecked	Unchecked	Unchecked	Stage B	1	Late stage	Latestage	No surgery	Checked	Checked	Checked	Unchecked	2020	Cervical cancer
764	56	>=45	Mbarara	HIV neg	8	2020-01-01	1	2	0	Checked	Checked	2months to 6months	2 to 6months	Unchecked	Unchecked	Unchecked	Unchecked	Unchecked	Checked	Unchecked	Unchecked	Unchecked	Stage B	1	Late stage	Latestage	No surgery	Unchecked	Checked	Checked	Checked	2020	Cervical cancer
849	54	>=45	Rubirizi	HIV neg	5	2020-01-01	1	2		Checked	Checked	2months to 6months	2 to 6months	Unchecked	Unchecked	Unchecked	Unchecked	Unchecked	Unchecked	Unchecked	Checked	Unchecked	Stage 4A	1	Late stage	Latestage	No surgery	Unchecked	Checked	Checked	Checked	2020	Cervical cancer
24	56	>=45	Mbarara	HIV neg	8	2020-01-01	1	2	0	Checked	Checked	2months to 6months	2 to 6months	Unchecked	Unchecked	Unchecked	Unchecked	Unchecked	Checked	Unchecked	Unchecked	Unchecked	Stage B	1	Late stage	Latestage	No surgery	Unchecked	Checked	Checked	Checked	2020	Cervical cancer
843	54	>=45	Isingiro	HIV Unknown	6	2020-01-01	1	2	0	Checked	Unchecked	2months to 6months	2 to 6months	Unchecked	Unchecked	Unchecked	Unchecked	Unchecked	Checked	Unchecked	Unchecked	Unchecked	Stage B	1	Late stage	Latestage	No surgery	Unchecked	Unchecked	Checked	Checked	2020	Cervical cancer
801	76	>=45	Ntungamo	HIV Unknown	5	2020-01-01	1	2	0	Checked	Unchecked	2months to 6months	2 to 6months	Unchecked	Unchecked	Unchecked	Unchecked	Unchecked	Checked	Unchecked	Unchecked	Unchecked	Stage B	1	Late stage	Latestage	No surgery	Unchecked	Checked	Checked	Checked	2020	Cervical cancer
778	40	35-44	Isingiro	HIV neg	6	2020-01-01	1	2	1	Checked	Unchecked	2months to 6months	2 to 6months	Unchecked	Unchecked	Unchecked	Checked	Unchecked	Unchecked	Unchecked	Unchecked	Unchecked	Stage 2B	1	Late stage	Latestage	No surgery	Unchecked	Checked	Checked	Checked	2020	Cervical cancer
13	46	>=45	Ibanda	HIV neg	6	2020-01-01	1	2	1	Checked	Unchecked	7months to 6months	7 to 12 months	Unchecked	Unchecked	Unchecked	Unchecked	Unchecked	Checked	Unchecked	Unchecked	Unchecked	Stage B	1	Late stage	Latestage	No surgery	Checked	Checked	Checked	Unchecked	2020	Cervical cancer
761	68	>=45	Kiruhura	HIV neg	9	2020-01-01	1	2	0	Checked	Unchecked	<1month	<1month	Unchecked	Unchecked	Unchecked	Unchecked	Unchecked	Unchecked	Unchecked	Checked	Unchecked	Stage 4A	1	Late stage	Latestage	No surgery	Unchecked	Checked	Checked	Checked	2020	Cervical cancer
758	41	35-44	Rukungiri	HIV neg	6	2020-01-01	1	1	1	Checked	Unchecked	2months to 6months	2 to 6months	Unchecked	Unchecked	Unchecked	Unchecked	Unchecked	Unchecked	Unchecked	Unchecked	Unchecked	Stage 3C	1	Late stage	Latestage	No surgery	Unchecked	Checked	Checked	Unchecked	2020	Cervical cancer
840	50	>=45	Mbarara	HIV Unknown	4	2020-01-01	1	2	1	Checked	Unchecked	More than 1year	More than 1year	Unchecked	Unchecked	Unchecked	Unchecked	Unchecked	Unchecked	Unchecked	Unchecked	Unchecked	Stage 3C	1	Late stage	Latestage	No surgery	Checked	Checked	Checked	Unchecked	2020	Cervical cancer
598	59	>=45	Mbarara	HIV neg	7	2020-01-01	1	1	1	Checked	Checked	7months to 6months	7 to 12 months	Unchecked	Unchecked	Unchecked	Unchecked	Unchecked	Unchecked	Unchecked	Checked	Unchecked	Stage 4A	1	Late stage	Latestage	No surgery	Checked	Checked	Checked	Unchecked	2020	Cervical cancer
797	65	>=45	Rukungiri	HIV neg	10	2020-01-01	1	2	1	Unchecked	Unchecked	7months to 6months	7 to 12 months	Unchecked	Unchecked	Checked	Unchecked	Unchecked	Unchecked	Unchecked	Unchecked	Unchecked	Stage 2A	1	Late stage	Early stage	No surgery	Unchecked	Checked	Checked	Unchecked	2020	Cervical cancer
841	63	>=45	Ibanda	HIV Unknown	4	2020-01-01	1	2	0	Checked	Unchecked	2months to 6months	2 to 6months	Unchecked	Unchecked	Unchecked	Unchecked	Unchecked	Unchecked	Unchecked	Checked	Unchecked	Stage 4A	1	Late stage	Latestage	No surgery	Unchecked	Unchecked	Checked	Checked	2020	Cervical cancer
6	50	>=45	Kacheera	HIV neg	7	2020-01-01	1	2	1	Checked	Unchecked	2months to 6months	2 to 6months	Unchecked	Unchecked	Unchecked	Unchecked	Checked	Unchecked	Unchecked	Unchecked	Unchecked	Stage 3A	1	Late stage	Latestage	No surgery	Checked	Checked	Checked	Unchecked	2020	Cervical cancer
846	62	>=45	Isingiro	HIV Unknown	7	2020-01-01	1	2	1	Unchecked	Unchecked	<1month	<1month	Unchecked	Unchecked	Unchecked	Unchecked	Checked	Unchecked	Unchecked	Unchecked	Unchecked	Stage 3A	1	Late stage	Latestage	No surgery	Unchecked	Checked	Checked	Checked	2020	Cervical cancer
816	50	>=45	Lyantonde	HIV neg	6	2020-01-01	1	2	0	Checked	Checked	2months to 6months	2 to 6months	Unchecked	Unchecked	Unchecked	Unchecked	Unchecked	Unchecked	Unchecked	Checked	Unchecked	Stage 4A	1	Late stage	Latestage	No surgery	Unchecked	Checked	Checked	Unchecked	2020	Cervical cancer
543	40	35-44	Sembambule	HIV neg	6	2020-01-01	1	2	0	Checked	Unchecked	2months to 6months	2 to 6months	Unchecked	Unchecked	Unchecked	Unchecked	Unchecked	Unchecked	Unchecked	Checked	Unchecked	Stage 4A	1	Late stage	Latestage	No surgery	Checked	Checked	Unchecked	Unchecked	2020	Cervical cancer
870	62	>=45	Ntungamo	HIV neg	8	2020-01-01	1	2	1	Checked	Unchecked	2months to 6months	2 to 6months	Unchecked	Unchecked	Unchecked	Checked	Unchecked	Unchecked	Unchecked	Unchecked	Unchecked	Stage 2B	1	Late stage	Latestage	No surgery	Unchecked	Checked	Checked	Checked	2020	Cervical cancer
805	48	>=45	Isingiro	HIV neg	6	2020-01-01	1	1	1	Unchecked	Unchecked	2months to 6months	2 to 6months	Unchecked	Unchecked	Unchecked	Unchecked	Unchecked	Unchecked	Unchecked	Checked	Unchecked	Stage 4A	1	Late stage	Latestage	No surgery	Checked	Checked	Checked	Checked	2020	Cervical cancer
839	70	>=45	Kazo	HIV Unknown	12	2020-01-01	1	1	1	Checked	Unchecked	2months to 6months	2 to 6months	Unchecked	Unchecked	Unchecked	Unchecked	Unchecked	Unchecked	Unchecked	Unchecked	Unchecked	Stage 3C	1	Late stage	Latestage	No surgery	Checked	Checked	Checked	Checked	2020	Cervical cancer
11	52	>=45	Kiruhura	HIV neg	14	2020-01-01	1	2	1	Checked	Unchecked	2months to 6months	2 to 6months	Unchecked	Unchecked	Unchecked	Unchecked	Unchecked	Unchecked	Unchecked	Checked	Unchecked	Stage 4A	1	Late stage	Latestage	No surgery	Unchecked	Checked	Checked	Checked	2020	Cervical cancer
872	62	>=45	Isingiro	HIV Unknown	8	2020-01-01	1	1	1	Checked	Unchecked	<1month	<1month	Unchecked	Unchecked	Unchecked	Unchecked	Unchecked	Unchecked	Unchecked	Unchecked	Unchecked	Stage 3C	1	Late stage	Latestage	surgery	Unchecked	Checked	Checked	Checked	2020	Cervical cancer
576	50	>=45	Kacheera	HIV neg	7	2020-01-01	1	2	1	Checked	Unchecked	2months to 6months	2 to 6months	Unchecked	Unchecked	Unchecked	Unchecked	Checked	Unchecked	Unchecked	Unchecked	Unchecked	Stage 3A	1	Late stage	Latestage	No surgery	Checked	Checked	Checked	Unchecked	2020	Cervical cancer
121	60	>=45	Buhweju	HIV neg	9	2020-01-01	1	2	0	Unchecked	Unchecked	2months to 6months	2 to 6months	Unchecked	Unchecked	Checked	Unchecked	Unchecked	Unchecked	Unchecked	Unchecked	Unchecked	Stage 2A	1	Late stage	Early stage	surgery	Checked	Checked	Checked	Unchecked	2020	Cervical cancer
837	56	>=45	Isingiro	HIV pos	7	2020-01-01	1	2	1	Checked	Unchecked	2months to 6months	2 to 6months	Unchecked	Unchecked	Unchecked	Unchecked	Unchecked	Unchecked	Unchecked	Checked	Unchecked	Stage 4A	1	Late stage	Latestage	No surgery	Unchecked	Unchecked	Checked	Checked	2020	Cervical cancer
281	66	>=45	Ntungamo	HIV Unknown	1	2021-01-01	2	1	0	Checked	Unchecked	2months to 6months	2 to 6months	Unchecked	Unchecked	Unchecked	Unchecked	Unchecked	Checked	Unchecked	Unchecked	Unchecked	Stage B	1	Late stage	Latestage	No surgery	Unchecked	Unchecked	Checked	Checked	2021	Cervical cancer
546	42	35-44	Ntungamo	HIV pos	3	2021-01-01	1	2	1	Checked	Unchecked	2months to 6months	2 to 6months	Unchecked	Unchecked	Unchecked	Unchecked	Unchecked	Checked	Unchecked	Unchecked	Unchecked	Stage B	1	Late stage	Latestage	No surgery	Unchecked	Unchecked	Unchecked	Checked	2021	Cervical cancer
616	74	>=45	Mbarara	HIV neg	5	2021-01-01	1	2	1	Checked	Unchecked	More than 1year	More than 1year	Unchecked	Unchecked	Unchecked	Unchecked	Unchecked	Checked	Unchecked	Unchecked	Unchecked	Stage B	1	Late stage	Latestage	No surgery	Checked	Checked	Checked	Checked	2021	Cervical cancer
122	59	>=45	Mbarara	HIV neg	3	2021-01-01	1	2	0	Checked	Unchecked	7months to 6months	7 to 12 months	Unchecked	Unchecked	Unchecked	Unchecked	Checked	Unchecked	Unchecked	Unchecked	Unchecked	Stage 3A	1	Late stage	Latestage	No surgery	Unchecked	Checked	Checked	Checked	2021	Cervical cancer
101	46	>=45	Mbarara	HIV pos	5	2021-01-01	1	2	1	Checked	Unchecked	2months to 6months	2 to 6months	Unchecked	Unchecked	Unchecked	Unchecked	Unchecked	Checked	Unchecked	Unchecked	Unchecked	Stage B	1	Late stage	Latestage	No surgery	Unchecked	Checked	Checked	Checked	2021	Cervical cancer
115	50	>=45	Mbarara	HIV pos	11	2021-01-01	2	2	0	Unchecked	Unchecked	2months to 6months	2 to 6months	Unchecked	Unchecked	Unchecked	Unchecked	Unchecked	Checked	Unchecked	Unchecked	Unchecked	Stage B	1	Late stage	Latestage	No surgery	Unchecked	Checked	Checked	Checked	2021	Cervical cancer
270	50	>=45	Kamwenge	HIV Unknown	6	2021-01-01	1	2	0	Checked	Unchecked	2months to 6months	2 to 6months	Unchecked	Unchecked	Unchecked	Unchecked	Unchecked	Checked	Unchecked	Unchecked	Unchecked	Stage B	1	Late stage	Latestage	No surgery	Unchecked	Checked	Checked	Checked	2021	Cervical cancer
124	48	>=45	Lwengo	HIV pos	4	2021-01-01	1	1	0	Unchecked	Unchecked	2months to 6months	2 to 6months	Unchecked	Unchecked	Unchecked	Unchecked	Unchecked	Checked	Unchecked	Unchecked	Unchecked	Stage B	1	Late stage	Latestage	No surgery	Checked	Checked	Unchecked	Unchecked	2021	Cervical cancer
610	58	>=45	Isingiro	HIV pos	10	2021-01-01	1	2	1	Checked	Unchecked	2months to 6months	2 to 6months	Unchecked	Unchecked	Unchecked	Unchecked	Unchecked	Checked	Unchecked	Unchecked	Unchecked	Stage B	1	Late stage	Latestage	No surgery	Checked	Checked	Checked	Unchecked	2021	Cervical cancer
100	78	>=45	Kiruhura	HIV neg	10	2021-01-01	1	2	1	Checked	Unchecked	7months to 6months	7 to 12 months	Unchecked	Unchecked	Unchecked	Checked	Unchecked	Unchecked	Unchecked	Unchecked	Unchecked	Stage 2B	1	Late stage	Latestage	No surgery	Unchecked	Checked	Checked	Checked	2021	Cervical cancer
123	50	>=45	Mbarara	HIV neg	14	2021-01-01	2	2	1	Unchecked	Unchecked	2months to 6months	2 to 6months	Unchecked	Unchecked	Unchecked	Unchecked	Unchecked	Checked	Unchecked	Unchecked	Unchecked	Stage B	1	Late stage	Latestage	No surgery	Unchecked	Checked	Checked	Checked	2021	Cervical cancer
82	37	35-44	Mbarara	HIV pos	2	2021-01-01	1	1	0	Unchecked	Unchecked	2months to 6months	2 to 6months	Unchecked	Unchecked	Unchecked	Unchecked	Unchecked	Unchecked	Unchecked	Unchecked	Checked	Stage 4B	1	Late stage	Latestage	No surgery	Checked	Unchecked	Unchecked	Checked	2021	Cervical cancer
600	46	>=45	Mbarara	HIV pos	5	2021-01-01	1	2	1	Checked	Unchecked	2months to 6months	2 to 6months	Unchecked	Unchecked	Unchecked	Unchecked	Unchecked	Checked	Unchecked	Unchecked	Unchecked	Stage B	1	Late stage	Latestage	No surgery	Unchecked	Checked	Checked	Checked	2021	Cervical cancer
104	34	25-34	Ibanda	HIV neg	6	2021-01-01	1	1	1	Unchecked	Unchecked	2months to 6months	2 to 6months	Unchecked	Unchecked	Unchecked	Unchecked	Unchecked	Checked	Unchecked	Unchecked	Unchecked	Stage B	1	Late stage	Latestage	No surgery	Checked	Checked	Checked	Checked	2021	Cervical cancer
547	67	>=45	Mbarara	HIV pos	9	2021-01-01	1	2	0	Checked	Unchecked	More than 1year	More than 1year	Unchecked	Unchecked	Unchecked	Unchecked	Unchecked	Checked	Unchecked	Unchecked	Unchecked	Stage B	1	Late stage	Latestage	No surgery	Unchecked	Unchecked	Unchecked	Checked	2021	Cervical cancer
623	48	>=45	Lwengo	HIV pos	4	2021-01-01	1	1	0	Unchecked	Unchecked	2months to 6months	2 to 6months	Unchecked	Unchecked	Unchecked	Unchecked	Unchecked	Checked	Unchecked	Unchecked	Unchecked	Stage B	1	Late stage	Latestage	No surgery	Checked	Checked	Unchecked	Unchecked	2021	Cervical cancer
865	52	>=45	Isingiro	HIV Unknown	4	2021-01-01	1	1	0	Checked	Unchecked	2months to 6months	2 to 6months	Unchecked	Unchecked	Unchecked	Unchecked	Unchecked	Unchecked	Unchecked	Checked	Unchecked	Stage 4A	2	Late stage	Latestage	surgery	Unchecked	Checked	Checked	Unchecked	2021	Cervical cancer
119	58	>=45	Sheema	HIV neg	5	2021-01-01	1	2	1	Unchecked	Unchecked	7months to 6months	7 to 12 months	Unchecked	Unchecked	Unchecked	Unchecked	Unchecked	Checked	Unchecked	Unchecked	Unchecked	Stage B	1	Late stage	Latestage	No surgery	Unchecked	Unchecked	Unchecked	Checked	2021	Cervical cancer
614	50	>=45	Mbarara	HIV pos	11	2021-01-01	2	2	0	Unchecked	Unchecked	2months to 6months	2 to 6months	Unchecked	Unchecked	Unchecked	Unchecked	Unchecked	Checked	Unchecked	Unchecked	Unchecked	Stage B	1	Late stage	Latestage	No surgery	Unchecked	Checked	Checked	Checked	2021	Cervical cancer
615	69	>=45	Sheema	HIV neg	12	2021-01-01	1	1	1	Checked	Unchecked	2months to 6months	2 to 6months	Unchecked	Unchecked	Unchecked	Checked	Unchecked	Unchecked	Unchecked	Unchecked	Unchecked	Stage 2B	1	Late stage	Latestage	surgery	Unchecked	Checked	Checked	Checked	2021	Cervical cancer
102	62	>=45	Rubanda	HIV Unknown	6	2021-01-01	1	2	1	Unchecked	Unchecked	7months to 6months	7 to 12 months	Unchecked	Unchecked	Unchecked	Unchecked	Unchecked	Checked	Unchecked	Unchecked	Unchecked	Stage B	1	Late stage	Latestage	No surgery	Unchecked	Checked	Checked	Checked	2021	Cervical cancer
558	55	>=45	Isingiro	HIV neg	11	2021-01-01	1	2	0	Unchecked	Unchecked	<1month	<1month	Unchecked	Unchecked	Unchecked	Unchecked	Unchecked	Checked	Unchecked	Unchecked	Unchecked	Stage B	1	Late stage	Latestage	No surgery	Checked	Checked	Checked	Checked	2021	Cervical cancer
859	40	35-44	Rubirizi	HIV pos	6	2021-01-01	1	1	1	Unchecked	Unchecked	2months to 6months	2 to 6months	Unchecked	Unchecked	Unchecked	Unchecked	Checked	Unchecked	Unchecked	Unchecked	Unchecked	Stage 3A	6	Late stage	Latestage	surgery	Unchecked	Checked	Unchecked	Unchecked	2021	Cervical cancer
601	62	>=45	Rubanda	HIV Unknown	6	2021-01-01	1	2	1	Unchecked	Unchecked	7months to 6months	7 to 12 months	Unchecked	Unchecked	Unchecked	Unchecked	Unchecked	Checked	Unchecked	Unchecked	Unchecked	Stage B	1	Late stage	Latestage	No surgery	Unchecked	Checked	Checked	Checked	2021	Cervical cancer
595	50	>=45	Kiruhura	HIV Unknown	3	2021-01-01	1	2	1	Checked	Unchecked	2months to 6months	2 to 6months	Unchecked	Unchecked	Unchecked	Unchecked	Unchecked	Checked	Unchecked	Unchecked	Unchecked	Stage B	1	Late stage	Latestage	No surgery	Unchecked	Checked	Checked	Checked	2021	Cervical cancer
116	69	>=45	Sheema	HIV neg	12	2021-01-01	1	1	1	Checked	Unchecked	2months to 6months	2 to 6months	Unchecked	Unchecked	Unchecked	Checked	Unchecked	Unchecked	Unchecked	Unchecked	Unchecked	Stage 2B	1	Late stage	Latestage	surgery	Unchecked	Checked	Checked	Checked	2021	Cervical cancer
622	50	>=45	Mbarara	HIV neg	14	2021-01-01	2	2	1	Unchecked	Unchecked	2months to 6months	2 to 6months	Unchecked	Unchecked	Unchecked	Unchecked	Unchecked	Checked	Unchecked	Unchecked	Unchecked	Stage B	1	Late stage	Latestage	No surgery	Unchecked	Checked	Checked	Checked	2021	Cervical cancer
120	50	>=45	Rukungiri	HIV pos	4	2021-01-01	3	1	1	Checked	Unchecked	2months to 6months	2 to 6months	Unchecked	Unchecked	Unchecked	Unchecked	Unchecked	Checked	Unchecked	Unchecked	Unchecked	Stage B	1	Late stage	Latestage	No surgery	Unchecked	Unchecked	Unchecked	Checked	2021	Cervical cancer
730	47	>=45	Mbarara	HIV pos	8	2021-01-01	1	2	1	Checked	Unchecked	7months to 6months	7 to 12 months	Unchecked	Unchecked	Unchecked	Unchecked	Unchecked	Checked	Unchecked	Unchecked	Unchecked	Stage B	1	Late stage	Latestage	No surgery	Checked	Checked	Checked	Checked	2021	Cervical cancer
619	50	>=45	Rukungiri	HIV pos	4	2021-01-01	3	1	1	Checked	Unchecked	2months to 6months	2 to 6months	Unchecked	Unchecked	Unchecked	Unchecked	Unchecked	Checked	Unchecked	Unchecked	Unchecked	Stage B	1	Late stage	Latestage	No surgery	Unchecked	Unchecked	Unchecked	Checked	2021	Cervical cancer
96	50	>=45	Kiruhura	HIV Unknown	3	2021-01-01	1	2	1	Checked	Unchecked	2months to 6months	2 to 6months	Unchecked	Unchecked	Unchecked	Unchecked	Unchecked	Checked	Unchecked	Unchecked	Unchecked	Stage B	1	Late stage	Latestage	No surgery	Unchecked	Checked	Checked	Checked	2021	Cervical cancer
748	40	35-44	Mbarara	HIV pos	6	2021-01-01	1	2	1	Checked	Unchecked	2months to 6months	2 to 6months	Unchecked	Unchecked	Unchecked	Checked	Unchecked	Unchecked	Unchecked	Unchecked	Unchecked	Stage 2B	1	Late stage	Latestage	No surgery	Checked	Checked	Checked	Unchecked	2021	Cervical cancer
627	50	>=45	Mbarara	HIV pos	4	2021-01-01	1	1	1	Unchecked	Unchecked	More than 1year	More than 1year	Unchecked	Unchecked	Unchecked	Checked	Unchecked	Unchecked	Unchecked	Unchecked	Unchecked	Stage 2B	1	Late stage	Latestage	No surgery	Unchecked	Checked	Checked	Checked	2021	Cervical cancer
612	64	>=45	Mitooma	HIV neg	12	2021-01-01	1	2	1	Unchecked	Unchecked	2months to 6months	2 to 6months	Unchecked	Unchecked	Unchecked	Unchecked	Unchecked	Checked	Unchecked	Unchecked	Unchecked	Stage B	1	Late stage	Latestage	No surgery	Unchecked	Checked	Checked	Checked	2021	Cervical cancer
273	50	>=45	Rubirizi	HIV Unknown	10	2021-01-01	1	2	1	Checked	Unchecked	2months to 6months	2 to 6months	Unchecked	Unchecked	Unchecked	Unchecked	Unchecked	Checked	Unchecked	Unchecked	Unchecked	Stage B	1	Late stage	Latestage	No surgery	Unchecked	Checked	Checked	Checked	2021	Cervical cancer
602	38	35-44	Rubanda	HIV pos	7	2021-01-01	1	2	1	Unchecked	Unchecked	2months to 6months	2 to 6months	Unchecked	Unchecked	Unchecked	Checked	Unchecked	Unchecked	Unchecked	Unchecked	Unchecked	Stage 2B	1	Late stage	Latestage	No surgery	Unchecked	Unchecked	Unchecked	Checked	2021	Cervical cancer
583	48	>=45	Bushenyi	HIV neg	5	2021-01-01	1	2	1	Unchecked	Unchecked	2months to 6months	2 to 6months	Unchecked	Unchecked	Unchecked	Unchecked	Unchecked	Checked	Unchecked	Unchecked	Unchecked	Stage B	1	Late stage	Latestage	No surgery	Unchecked	Checked	Checked	Checked	2021	Cervical cancer
867	48	>=45	Rwampara	HIV pos	5	2021-01-01	1	2	0	Unchecked	Unchecked	2months to 6months	2 to 6months	Unchecked	Unchecked	Unchecked	Unchecked	Unchecked	Checked	Unchecked	Unchecked	Unchecked	Stage B	1	Late stage	Latestage	No surgery	Unchecked	Checked	Checked	Checked	2021	Cervical cancer
744	66	>=45	Ntungamo	HIV Unknown	1	2021-01-01	2	1	0	Checked	Unchecked	More than 1year	More than 1year	Unchecked	Unchecked	Unchecked	Unchecked	Unchecked	Checked	Unchecked	Unchecked	Unchecked	Stage B	1	Late stage	Latestage	No surgery	Unchecked	Unchecked	Checked	Checked	2021	Cervical cancer
108	53	>=45	Kamwenge	HIV neg	10	2021-01-01	1	1	0	Unchecked	Unchecked	<1month	<1month	Unchecked	Unchecked	Unchecked	Unchecked	Unchecked	Checked	Unchecked	Unchecked	Unchecked	Stage B	1	Late stage	Latestage	No surgery	Unchecked	Checked	Unchecked	Unchecked	2021	Cervical cancer
128	50	>=45	Mbarara	HIV pos	4	2021-01-01	1	1	1	Unchecked	Unchecked	More than 1year	More than 1year	Unchecked	Unchecked	Unchecked	Checked	Unchecked	Unchecked	Unchecked	Unchecked	Unchecked	Stage 2B	1	Late stage	Latestage	No surgery	Unchecked	Checked	Checked	Checked	2021	Cervical cancer
59	55	>=45	Isingiro	HIV neg	11	2021-01-01	1	2	0	Unchecked	Unchecked	<1month	<1month	Unchecked	Unchecked	Unchecked	Unchecked	Unchecked	Checked	Unchecked	Unchecked	Unchecked	Stage B	1	Late stage	Latestage	No surgery	Checked	Checked	Checked	Checked	2021	Cervical cancer
618	58	>=45	Sheema	HIV neg	5	2021-01-01	1	2	1	Unchecked	Unchecked	2months to 6months	2 to 6months	Unchecked	Unchecked	Unchecked	Unchecked	Unchecked	Checked	Unchecked	Unchecked	Unchecked	Stage B	1	Late stage	Latestage	No surgery	Unchecked	Unchecked	Unchecked	Checked	2021	Cervical cancer
585	48	>=45	Mbarara	HIV neg	5	2021-01-01	1	2	0	Checked	Unchecked	2months to 6months	2 to 6months	Unchecked	Checked	Unchecked	Unchecked	Unchecked	Unchecked	Unchecked	Unchecked	Unchecked	Stage 1B	1	Early stage	Early stage	surgery	Unchecked	Checked	Checked	Unchecked	2021	Cervical cancer
90	66	>=45	Kazo	HIV neg	7	2021-01-01	1	2	0	Checked	Unchecked	7months to 6months	7 to 12 months	Unchecked	Unchecked	Unchecked	Unchecked	Unchecked	Checked	Unchecked	Unchecked	Unchecked	Stage B	1	Late stage	Latestage	No surgery	Checked	Unchecked	Unchecked	Unchecked	2021	Cervical cancer
607	53	>=45	Kamwenge	HIV neg	10	2021-01-01	1	1	0	Unchecked	Unchecked	<1month	<1month	Unchecked	Unchecked	Unchecked	Unchecked	Unchecked	Checked	Unchecked	Unchecked	Unchecked	Stage B	1	Late stage	Latestage	No surgery	Unchecked	Checked	Unchecked	Unchecked	2021	Cervical cancer
86	48	>=45	Mbarara	HIV neg	5	2021-01-01	1	2	0	Checked	Unchecked	2months to 6months	2 to 6months	Unchecked	Checked	Unchecked	Unchecked	Unchecked	Unchecked	Unchecked	Unchecked	Unchecked	Stage 1B	1	Early stage	Early stage	surgery	Unchecked	Checked	Checked	Unchecked	2021	Cervical cancer
111	58	>=45	Isingiro	HIV pos	10	2021-01-01	1	2	1	Checked	Unchecked	2months to 6months	2 to 6months	Unchecked	Unchecked	Unchecked	Unchecked	Unchecked	Checked	Unchecked	Unchecked	Unchecked	Stage B	1	Late stage	Latestage	No surgery	Checked	Checked	Checked	Unchecked	2021	Cervical cancer
113	64	>=45	Mitooma	HIV neg	12	2021-01-01	1	2	1	Unchecked	Unchecked	2months to 6months	2 to 6months	Unchecked	Unchecked	Unchecked	Unchecked	Unchecked	Checked	Unchecked	Unchecked	Unchecked	Stage B	1	Late stage	Latestage	No surgery	Unchecked	Checked	Checked	Checked	2021	Cervical cancer
732	50	>=45	Kamwenge	HIV Unknown	6	2021-01-01	1	2	0	Checked	Unchecked	2months to 6months	2 to 6months	Unchecked	Unchecked	Unchecked	Unchecked	Unchecked	Checked	Unchecked	Unchecked	Unchecked	Stage B	1	Late stage	Latestage	No surgery	Unchecked	Checked	Checked	Checked	2021	Cervical cancer
84	48	>=45	Bushenyi	HIV neg	5	2021-01-01	1	2	1	Unchecked	Unchecked	2months to 6months	2 to 6months	Unchecked	Unchecked	Unchecked	Unchecked	Unchecked	Checked	Unchecked	Unchecked	Unchecked	Stage B	1	Late stage	Latestage	No surgery	Unchecked	Checked	Checked	Checked	2021	Cervical cancer
48	67	>=45	Mbarara	HIV pos	9	2021-01-01	1	2	0	Checked	Unchecked	More than 1year	More than 1year	Unchecked	Unchecked	Unchecked	Unchecked	Unchecked	Checked	Unchecked	Unchecked	Unchecked	Stage B	1	Late stage	Latestage	No surgery	Unchecked	Unchecked	Unchecked	Checked	2021	Cervical cancer
589	66	>=45	Kazo	HIV neg	7	2021-01-01	1	2	0	Checked	Unchecked	7months to 6months	7 to 12 months	Unchecked	Unchecked	Unchecked	Unchecked	Unchecked	Checked	Unchecked	Unchecked	Unchecked	Stage B	1	Late stage	Latestage	No surgery	Checked	Unchecked	Unchecked	Unchecked	2021	Cervical cancer
621	59	>=45	Mbarara	HIV neg	3	2021-01-01	1	2	0	Checked	Unchecked	7months to 6months	7 to 12 months	Unchecked	Unchecked	Unchecked	Unchecked	Checked	Unchecked	Unchecked	Unchecked	Unchecked	Stage 3A	1	Late stage	Latestage	No surgery	Unchecked	Checked	Checked	Checked	2021	Cervical cancer
735	50	>=45	Rubirizi	HIV Unknown	10	2021-01-01	1	2	1	Checked	Unchecked	2months to 6months	2 to 6months	Unchecked	Unchecked	Unchecked	Unchecked	Unchecked	Checked	Unchecked	Unchecked	Unchecked	Stage B	1	Late stage	Latestage	No surgery	Unchecked	Checked	Checked	Checked	2021	Cervical cancer
47	42	35-44	Ntungamo	HIV pos	3	2021-01-01	1	2	1	Checked	Unchecked	2months to 6months	2 to 6months	Unchecked	Unchecked	Unchecked	Unchecked	Unchecked	Checked	Unchecked	Unchecked	Unchecked	Stage B	1	Late stage	Latestage	No surgery	Unchecked	Unchecked	Unchecked	Checked	2021	Cervical cancer
285	40	35-44	Mbarara	HIV pos	6	2021-01-01	1	2	1	Checked	Unchecked	2months to 6months	2 to 6months	Unchecked	Unchecked	Unchecked	Checked	Unchecked	Unchecked	Unchecked	Unchecked	Unchecked	Stage 2B	1	Late stage	Latestage	No surgery	Checked	Checked	Checked	Unchecked	2021	Cervical cancer
109	35	35-44	Isingiro	HIV neg	5	2021-01-01	1	2	0	Unchecked	Unchecked	2months to 6months	2 to 6months	Unchecked	Unchecked	Unchecked	Checked	Unchecked	Unchecked	Unchecked	Unchecked	Unchecked	Stage 2B	1	Late stage	Latestage	No surgery	Checked	Unchecked	Unchecked	Checked	2021	Cervical cancer
864	50	>=45	Isingiro	HIV Unknown	12	2021-01-01	1	1	0	Checked	Unchecked	2months to 6months	2 to 6months	Unchecked	Unchecked	Unchecked	Unchecked	Unchecked	Unchecked	Unchecked	Unchecked	Unchecked	Stage 3C	1	Late stage	Latestage	No surgery	Unchecked	Checked	Checked	Checked	2021	Cervical cancer
747	38	35-44	Mbarara	HIV pos	1	2021-01-01	2	2	1	Checked	Unchecked	2months to 6months	2 to 6months	Unchecked	Unchecked	Unchecked	Unchecked	Unchecked	Checked	Unchecked	Unchecked	Unchecked	Stage B	1	Late stage	Latestage	No surgery	Unchecked	Checked	Checked	Checked	2021	Cervical cancer
551	60	>=45	Mbarara	HIV neg	5	2021-01-01	1	2	0	Checked	Unchecked	2months to 6months	2 to 6months	Unchecked	Unchecked	Unchecked	Unchecked	Unchecked	Checked	Unchecked	Unchecked	Unchecked	Stage B	1	Late stage	Latestage	No surgery	Unchecked	Checked	Unchecked	Checked	2021	Cervical cancer
91	50	>=45	Kamwenge	HIV neg	16	2021-01-01	1	2	0	Checked	Unchecked	2months to 6months	2 to 6months	Unchecked	Unchecked	Unchecked	Unchecked	Unchecked	Checked	Unchecked	Unchecked	Unchecked	Stage B	1	Late stage	Latestage	No surgery	Unchecked	Checked	Checked	Checked	2021	Cervical cancer
860	63	>=45	Ibanda	HIV Unknown	6	2021-01-01	1	2	0	Checked	Unchecked	<1month	<1month	Unchecked	Unchecked	Unchecked	Unchecked	Unchecked	Unchecked	Unchecked	Checked	Unchecked	Stage 4A	1	Late stage	Latestage	No surgery	Unchecked	Unchecked	Checked	Checked	2021	Cervical cancer
590	50	>=45	Kamwenge	HIV neg	16	2021-01-01	1	2	0	Checked	Unchecked	2months to 6months	2 to 6months	Unchecked	Unchecked	Unchecked	Unchecked	Unchecked	Checked	Unchecked	Unchecked	Unchecked	Stage B	1	Late stage	Latestage	No surgery	Unchecked	Checked	Checked	Checked	2021	Cervical cancer
118	52	>=45	Mbarara	HIV neg	3	2021-01-01	1	2	1	Unchecked	Unchecked	<1month	<1month	Unchecked	Unchecked	Unchecked	Unchecked	Unchecked	Checked	Unchecked	Unchecked	Unchecked	Stage B	1	Late stage	Latestage	No surgery	Unchecked	Checked	Checked	Checked	2021	Cervical cancer
581	37	35-44	Mbarara	HIV pos	2	2021-01-01	1	1	0	Unchecked	Unchecked	2months to 6months	2 to 6months	Unchecked	Unchecked	Unchecked	Unchecked	Unchecked	Unchecked	Unchecked	Unchecked	Checked	Stage 4B	1	Late stage	Latestage	No surgery	Checked	Unchecked	Unchecked	Checked	2021	Cervical cancer
608	35	35-44	Isingiro	HIV neg	5	2021-01-01	1	2	0	Unchecked	Unchecked	2months to 6months	2 to 6months	Unchecked	Unchecked	Unchecked	Checked	Unchecked	Unchecked	Unchecked	Unchecked	Unchecked	Stage 2B	1	Late stage	Latestage	No surgery	Checked	Unchecked	Unchecked	Checked	2021	Cervical cancer
284	38	35-44	Mbarara	HIV pos	0	2021-01-01	2	2	1	Checked	Unchecked	2months to 6months	2 to 6months	Unchecked	Unchecked	Unchecked	Unchecked	Unchecked	Checked	Unchecked	Unchecked	Unchecked	Stage B	1	Late stage	Latestage	No surgery	Unchecked	Checked	Checked	Checked	2021	Cervical cancer
269	47	>=45	Mbarara	HIV pos	8	2021-01-01	1	2	1	Checked	Unchecked	7months to 6months	7 to 12 months	Unchecked	Unchecked	Unchecked	Unchecked	Unchecked	Checked	Unchecked	Unchecked	Unchecked	Stage B	1	Late stage	Latestage	No surgery	Checked	Checked	Checked	Checked	2021	Cervical cancer
117	74	>=45	Mbarara	HIV neg	5	2021-01-01	1	2	1	Checked	Unchecked	More than 1year	More than 1year	Unchecked	Unchecked	Unchecked	Unchecked	Unchecked	Checked	Unchecked	Unchecked	Unchecked	Stage B	1	Late stage	Latestage	No surgery	Checked	Checked	Checked	Checked	2021	Cervical cancer
52	60	>=45	Mbarara	HIV neg	5	2021-01-01	1	2	0	Checked	Unchecked	2months to 6months	2 to 6months	Unchecked	Unchecked	Unchecked	Unchecked	Unchecked	Checked	Unchecked	Unchecked	Unchecked	Stage B	1	Late stage	Latestage	No surgery	Unchecked	Checked	Unchecked	Checked	2021	Cervical cancer
617	52	>=45	Mbarara	HIV neg	3	2021-01-01	1	2	1	Unchecked	Unchecked	More than 1year	More than 1year	Unchecked	Unchecked	Unchecked	Unchecked	Unchecked	Checked	Unchecked	Unchecked	Unchecked	Stage B	1	Late stage	Latestage	No surgery	Unchecked	Checked	Checked	Checked	2021	Cervical cancer
866	48	>=45	Mbarara	HIV pos	4	2021-01-01	1	2	1	Checked	Unchecked	More than 1year	More than 1year	Checked	Unchecked	Unchecked	Unchecked	Unchecked	Unchecked	Unchecked	Unchecked	Unchecked	Stage 1A	1	Early stage	Early stage	surgery	Checked	Checked	Checked	Unchecked	2021	Cervical cancer
103	38	35-44	Rubanda	HIV pos	7	2021-01-01	1	2	1	Unchecked	Unchecked	2months to 6months	2 to 6months	Unchecked	Unchecked	Unchecked	Checked	Unchecked	Unchecked	Unchecked	Unchecked	Unchecked	Stage 2B	1	Late stage	Latestage	No surgery	Unchecked	Unchecked	Unchecked	Checked	2021	Cervical cancer
599	78	>=45	Kiruhura	HIV neg	10	2021-01-01	1	2	1	Checked	Unchecked	7months to 6months	7 to 12 months	Unchecked	Unchecked	Unchecked	Checked	Unchecked	Unchecked	Unchecked	Unchecked	Unchecked	Stage 2B	1	Late stage	Latestage	No surgery	Unchecked	Checked	Checked	Checked	2021	Cervical cancer
603	34	25-34	Ibanda	HIV neg	6	2021-01-01	1	1	1	Unchecked	Unchecked	2months to 6months	2 to 6months	Unchecked	Unchecked	Unchecked	Unchecked	Unchecked	Checked	Unchecked	Unchecked	Unchecked	Stage B	1	Late stage	Latestage	No surgery	Checked	Checked	Checked	Checked	2021	Cervical cancer
288	43	35-44	Kanungu	HIV pos	6	2022-01-01	1	1	1	Unchecked	Unchecked	7months to 6months	7 to 12 months	Unchecked	Unchecked	Unchecked	Unchecked	Unchecked	Unchecked	Unchecked	Unchecked	Checked	Stage 4B	1	Late stage	Latestage	No surgery	Unchecked	Checked	Checked	Checked	2022	Cervical cancer
105	63	>=45	Isingiro	HIV neg	8	2022-01-01	1	1	0	Unchecked	Unchecked	More than 1year	More than 1year	Unchecked	Unchecked	Unchecked	Checked	Unchecked	Unchecked	Unchecked	Unchecked	Unchecked	Stage 2B	1	Late stage	Latestage	No surgery	Unchecked	Checked	Checked	Checked	2022	Cervical cancer
289	48	>=45	Masaka	HIV pos	2	2022-01-01	1	2	1	Unchecked	Unchecked	7months to 6months	7 to 12 months	Unchecked	Unchecked	Unchecked	Unchecked	Unchecked	Checked	Unchecked	Unchecked	Unchecked	Stage B	1	Late stage	Latestage	No surgery	Unchecked	Checked	Checked	Checked	2022	Cervical cancer
291	30	25-34	Mbarara	HIV Unknown	3	2022-01-01	1	1	1	Checked	Unchecked	2months to 6months	2 to 6months	Unchecked	Unchecked	Unchecked	Unchecked	Unchecked	Checked	Unchecked	Unchecked	Unchecked	Stage B	1	Late stage	Latestage	No surgery	Unchecked	Checked	Checked	Checked	2022	Cervical cancer
83	38	35-44	Buhweju	HIV neg	4	2022-01-01	1	2	0	Unchecked	Unchecked	2months to 6months	2 to 6months	Unchecked	Unchecked	Unchecked	Unchecked	Unchecked	Checked	Unchecked	Unchecked	Unchecked	Stage B	1	Late stage	Latestage	No surgery	Unchecked	Checked	Checked	Checked	2022	Cervical cancer
611	55	>=45	Sheema	HIV neg	5	2022-01-01	1	2	0	Checked	Unchecked	7months to 6months	7 to 12 months	Unchecked	Unchecked	Unchecked	Unchecked	Unchecked	Unchecked	Unchecked	Checked	Unchecked	Stage 4A	1	Late stage	Latestage	No surgery	Unchecked	Checked	Checked	Checked	2022	Cervical cancer
92	48	>=45	Mbarara	HIV neg	11	2022-01-01	1	1	0	Checked	Unchecked	2months to 6months	2 to 6months	Unchecked	Unchecked	Unchecked	Checked	Unchecked	Unchecked	Unchecked	Unchecked	Unchecked	Stage 2B	1	Late stage	Latestage	No surgery	Checked	Checked	Checked	Checked	2022	Cervical cancer
106	74	>=45	Kanungu	HIV Unknown	10	2022-01-01	1	2	1	Unchecked	Unchecked	7months to 6months	7 to 12 months	Unchecked	Unchecked	Unchecked	Unchecked	Unchecked	Checked	Unchecked	Unchecked	Unchecked	Stage B	1	Late stage	Latestage	No surgery	Unchecked	Checked	Checked	Checked	2022	Cervical cancer
606	43	35-44	Mbarara	HIV Unknown	3	2022-01-01	1	2	0	Unchecked	Unchecked	7months to 6months	7 to 12 months	Unchecked	Unchecked	Unchecked	Unchecked	Unchecked	Checked	Unchecked	Unchecked	Unchecked	Stage B	1	Late stage	Latestage	No surgery	Unchecked	Checked	Checked	Checked	2022	Cervical cancer
209	40	35-44	Rubindi	HIV pos	6	2022-01-01	1	2	0	Unchecked	Unchecked	2months to 6months	2 to 6months	Unchecked	Unchecked	Unchecked	Unchecked	Checked	Unchecked	Unchecked	Unchecked	Unchecked	Stage 3A	1	Late stage	Latestage	No surgery	Checked	Checked	Checked	Checked	2022	Cervical cancer
593	53	>=45	Mbarara	HIV Unknown	7	2022-01-01	1	2	1	Checked	Unchecked	2months to 6months	2 to 6months	Unchecked	Unchecked	Unchecked	Unchecked	Unchecked	Checked	Unchecked	Unchecked	Unchecked	Stage B	1	Late stage	Latestage	No surgery	Unchecked	Unchecked	Unchecked	Checked	2022	Cervical cancer
553	40	35-44	Isingiro	HIV pos	3	2022-01-01	1	2	1	Checked	Unchecked	2months to 6months	2 to 6months	Unchecked	Unchecked	Unchecked	Unchecked	Unchecked	Checked	Unchecked	Unchecked	Unchecked	Stage B	1	Late stage	Latestage	No surgery	Unchecked	Checked	Checked	Checked	2022	Cervical cancer
568	40	35-44	Kiruhura	HIV pos	2	2022-01-01	1	2	1	Checked	Unchecked	2months to 6months	2 to 6months	Unchecked	Unchecked	Unchecked	Unchecked	Unchecked	Checked	Unchecked	Unchecked	Unchecked	Stage B	1	Late stage	Latestage	No surgery	Unchecked	Unchecked	Unchecked	Checked	2022	Cervical cancer
582	38	35-44	Buhweju	HIV neg	4	2022-01-01	1	2	0	Unchecked	Unchecked	2months to 6months	2 to 6months	Unchecked	Unchecked	Unchecked	Unchecked	Unchecked	Checked	Unchecked	Unchecked	Unchecked	Stage B	1	Late stage	Latestage	No surgery	Unchecked	Checked	Checked	Checked	2022	Cervical cancer
572	56	>=45	Bushenyi	HIV neg	6	2022-01-01	2	2	1	Unchecked	Unchecked	7months to 6months	7 to 12 months	Unchecked	Unchecked	Unchecked	Unchecked	Checked	Unchecked	Unchecked	Unchecked	Unchecked	Stage 3A	1	Late stage	Latestage	No surgery	Unchecked	Checked	Checked	Checked	2022	Cervical cancer
62	50	>=45	Isingiro	HIV neg	7	2022-01-01	1	2	0	Unchecked	Unchecked	7months to 6months	7 to 12 months	Unchecked	Unchecked	Unchecked	Checked	Unchecked	Unchecked	Unchecked	Unchecked	Unchecked	Stage 2B	1	Late stage	Latestage	No surgery	Checked	Checked	Checked	Checked	2022	Cervical cancer
604	63	>=45	Isingiro	HIV neg	8	2022-01-01	1	1	0	Unchecked	Unchecked	More than 1year	More than 1year	Unchecked	Unchecked	Unchecked	Checked	Unchecked	Unchecked	Unchecked	Unchecked	Unchecked	Stage 2B	1	Late stage	Latestage	No surgery	Unchecked	Checked	Checked	Checked	2022	Cervical cancer
736	59	>=45	Kanungu	HIV neg	5	2022-01-01	1	2	1	Checked	Unchecked	2months to 6months	2 to 6months	Unchecked	Unchecked	Unchecked	Unchecked	Unchecked	Checked	Unchecked	Unchecked	Unchecked	Stage B	1	Late stage	Latestage	No surgery	Unchecked	Unchecked	Unchecked	Checked	2022	Cervical cancer
737	47	>=45	Bushenyi	HIV Unknown	7	2022-01-01	1	2	0	Unchecked	Unchecked	<1month	<1month	Unchecked	Unchecked	Unchecked	Unchecked	Unchecked	Checked	Unchecked	Unchecked	Unchecked	Stage B	1	Late stage	Latestage	No surgery	Checked	Checked	Checked	Checked	2022	Cervical cancer
605	74	>=45	Kanungu	HIV Unknown	10	2022-01-01	1	2	1	Unchecked	Unchecked	7months to 6months	7 to 12 months	Unchecked	Unchecked	Unchecked	Unchecked	Unchecked	Checked	Unchecked	Unchecked	Unchecked	Stage B	1	Late stage	Latestage	No surgery	Unchecked	Checked	Checked	Checked	2022	Cervical cancer
85	49	>=45	Isingiro	HIV neg	5	2022-01-01	1	2	0	Unchecked	Unchecked	2months to 6months	2 to 6months	Unchecked	Unchecked	Unchecked	Unchecked	Unchecked	Unchecked	Unchecked	Unchecked	Unchecked	Stage 3C	1	Late stage	Latestage	No surgery	Unchecked	Checked	Checked	Unchecked	2022	Cervical cancer
75	60	>=45	Kiruhura	HIV neg	8	2022-01-01	1	2	0	Checked	Unchecked	7months to 6months	7 to 12 months	Unchecked	Unchecked	Unchecked	Unchecked	Unchecked	Checked	Unchecked	Unchecked	Unchecked	Stage B	1	Late stage	Latestage	No surgery	Unchecked	Checked	Unchecked	Checked	2022	Cervical cancer
571	54	>=45	Ibanda	HIV pos	7	2022-01-01	1	1		Unchecked	Unchecked	<1month	<1month	Checked	Unchecked	Unchecked	Unchecked	Unchecked	Unchecked	Unchecked	Unchecked	Unchecked	Stage 1A	1	Early stage	Early stage	surgery	Checked	Unchecked	Unchecked	Unchecked	2022	Cervical cancer
93	49	>=45	Wakiso	HIV Unknown	7	2022-01-01	1	2	0	Unchecked	Unchecked	2months to 6months	2 to 6months	Unchecked	Unchecked	Unchecked	Unchecked	Unchecked	Checked	Unchecked	Unchecked	Unchecked	Stage B	1	Late stage	Latestage	No surgery	Checked	Checked	Checked	Checked	2022	Cervical cancer
570	48	>=45	Mbarara	HIV pos	7	2022-01-01	1	1	0	Unchecked	Unchecked	2months to 6months	2 to 6months	Checked	Unchecked	Unchecked	Unchecked	Unchecked	Unchecked	Unchecked	Unchecked	Unchecked	Stage 1A	1	Early stage	Early stage	surgery	Unchecked	Unchecked	Unchecked	Unchecked	2022	Cervical cancer
578	65	>=45	Ntungamo	HIV Unknown	12	2022-01-01	1	2	1	Unchecked	Unchecked	7months to 6months	7 to 12 months	Unchecked	Unchecked	Unchecked	Unchecked	Unchecked	Checked	Unchecked	Unchecked	Unchecked	Stage B	1	Late stage	Latestage	No surgery	Checked	Checked	Checked	Checked	2022	Cervical cancer
626	45	>=45	Lwengo	HIV Unknown	4	2022-01-01	1	2	0	Checked	Unchecked	7months to 6months	7 to 12 months	Unchecked	Unchecked	Unchecked	Unchecked	Unchecked	Checked	Unchecked	Unchecked	Unchecked	Stage B	1	Late stage	Latestage	No surgery	Unchecked	Unchecked	Unchecked	Unchecked	2022	Cervical cancer
286	66	>=45	Mbarara	HIV Unknown	6	2022-01-01	1	2	0	Checked	Unchecked	2months to 6months	2 to 6months	Unchecked	Unchecked	Unchecked	Unchecked	Unchecked	Checked	Unchecked	Unchecked	Unchecked	Stage B	1	Late stage	Latestage	No surgery	Unchecked	Checked	Unchecked	Checked	2022	Cervical cancer
739	63	>=45	Kabale	HIV neg	1	2022-01-01	1	2	1	Checked	Unchecked	7months to 6months	7 to 12 months	Unchecked	Unchecked	Unchecked	Checked	Unchecked	Unchecked	Unchecked	Unchecked	Unchecked	Stage 2B	1	Late stage	Latestage	No surgery	Unchecked	Unchecked	Unchecked	Checked	2022	Cervical cancer
575	50	>=45	Rubirizi	HIV neg	6	2022-01-01	1	2	1	Checked	Unchecked	7months to 6months	7 to 12 months	Unchecked	Unchecked	Unchecked	Unchecked	Unchecked	Checked	Unchecked	Unchecked	Unchecked	Stage B	1	Late stage	Latestage	No surgery	Unchecked	Checked	Unchecked	Checked	2022	Cervical cancer
573	38	35-44	Mbarara	HIV neg	7	2022-01-01	1	2	0	Checked	Unchecked	7months to 6months	7 to 12 months	Unchecked	Unchecked	Unchecked	Unchecked	Unchecked	Checked	Unchecked	Unchecked	Unchecked	Stage B	1	Late stage	Latestage	No surgery	Checked	Unchecked	Unchecked	Unchecked	2022	Cervical cancer
57	50	>=45	Mitooma	HIV neg	6	2022-01-01	1	2	1	Unchecked	Unchecked	2months to 6months	2 to 6months	Unchecked	Unchecked	Unchecked	Unchecked	Unchecked	Unchecked	Unchecked	Unchecked	Unchecked	Stage 3C	1	Late stage	Latestage	No surgery	Unchecked	Checked	Unchecked	Checked	2022	Cervical cancer
274	59	>=45	Kanungu	HIV neg	5	2022-01-01	1	2	1	Checked	Unchecked	2months to 6months	2 to 6months	Unchecked	Unchecked	Unchecked	Unchecked	Unchecked	Checked	Unchecked	Unchecked	Unchecked	Stage B	1	Late stage	Latestage	No surgery	Unchecked	Unchecked	Unchecked	Checked	2022	Cervical cancer
708	40	35-44	Rubindi	HIV pos	6	2022-01-01	1	2	0	Unchecked	Unchecked	2months to 6months	2 to 6months	Unchecked	Unchecked	Unchecked	Unchecked	Checked	Unchecked	Unchecked	Unchecked	Unchecked	Stage 3A	1	Late stage	Latestage	No surgery	Checked	Checked	Checked	Checked	2022	Cervical cancer
78	47	>=45	Ibanda	HIV neg	7	2022-01-01	1	2	1	Unchecked	Unchecked	More than 1year	More than 1year	Unchecked	Unchecked	Unchecked	Checked	Unchecked	Unchecked	Unchecked	Unchecked	Unchecked	Stage 2B	1	Late stage	Latestage	No surgery	Unchecked	Checked	Checked	Checked	2022	Cervical cancer
542	48	>=45	Mbarara	HIV neg	8	2022-01-01	1	2	0	Checked	Unchecked	<1month	<1month	Unchecked	Unchecked	Unchecked	Unchecked	Unchecked	Checked	Unchecked	Unchecked	Unchecked	Stage B	1	Late stage	Latestage	No surgery	Checked	Checked	Checked	Unchecked	2022	Cervical cancer
94	53	>=45	Mbarara	HIV Unknown	7	2022-01-01	1	2	1	Checked	Unchecked	2months to 6months	2 to 6months	Unchecked	Unchecked	Unchecked	Unchecked	Unchecked	Checked	Unchecked	Unchecked	Unchecked	Stage B	1	Late stage	Latestage	No surgery	Unchecked	Unchecked	Unchecked	Checked	2022	Cervical cancer
574	60	>=45	Kiruhura	HIV neg	8	2022-01-01	1	2	0	Checked	Unchecked	7months to 6months	7 to 12 months	Unchecked	Unchecked	Unchecked	Unchecked	Unchecked	Checked	Unchecked	Unchecked	Unchecked	Stage B	1	Late stage	Latestage	No surgery	Unchecked	Checked	Unchecked	Checked	2022	Cervical cancer
340	46	>=45	Kyegegwa	HIV pos	4	2022-01-01	1	2	1	Unchecked	Unchecked	2months to 6months	2 to 6months	Unchecked	Unchecked	Unchecked	Checked	Unchecked	Unchecked	Unchecked	Unchecked	Unchecked	Stage 2B	1	Late stage	Latestage	No surgery	Unchecked	Unchecked	Unchecked	Checked	2022	Cervical cancer
275	47	>=45	Bushenyi	HIV Unknown	7	2022-01-01	1	2	0	Unchecked	Unchecked	<1month	<1month	Unchecked	Unchecked	Unchecked	Unchecked	Unchecked	Checked	Unchecked	Unchecked	Unchecked	Stage B	1	Late stage	Latestage	No surgery	Checked	Checked	Checked	Checked	2022	Cervical cancer
73	56	>=45	Bushenyi	HIV neg	6	2022-01-01	2	2	1	Unchecked	Unchecked	7months to 6months	7 to 12 months	Unchecked	Unchecked	Unchecked	Unchecked	Checked	Unchecked	Unchecked	Unchecked	Unchecked	Stage 3A	1	Late stage	Latestage	No surgery	Unchecked	Checked	Checked	Checked	2022	Cervical cancer
569	54	>=45	Muwanga Town Council	HIV pos	1	2022-01-01	2	2	1	Checked	Unchecked	2months to 6months	2 to 6months	Unchecked	Unchecked	Unchecked	Checked	Unchecked	Unchecked	Unchecked	Unchecked	Unchecked	Stage 2B	1	Late stage	Latestage	No surgery	Unchecked	Unchecked	Unchecked	Checked	2022	Cervical cancer
751	43	35-44	Kanungu	HIV pos	6	2022-01-01	1	1	1	Unchecked	Unchecked	7months to 6months	7 to 12 months	Unchecked	Unchecked	Unchecked	Unchecked	Unchecked	Unchecked	Unchecked	Unchecked	Checked	Stage 4B	1	Late stage	Latestage	No surgery	Unchecked	Checked	Checked	Checked	2022	Cervical cancer
81	34	25-34	Mbarara	HIV neg	4	2022-01-01	1	2	0	Unchecked	Unchecked	2months to 6months	2 to 6months	Unchecked	Unchecked	Unchecked	Unchecked	Unchecked	Checked	Unchecked	Unchecked	Unchecked	Stage B	1	Late stage	Latestage	No surgery	Unchecked	Unchecked	Unchecked	Checked	2022	Cervical cancer
97	36	35-44	Isingiro	HIV neg	4	2022-01-01	1	2	0	Checked	Unchecked	7months to 6months	7 to 12 months	Unchecked	Unchecked	Unchecked	Unchecked	Unchecked	Checked	Unchecked	Unchecked	Unchecked	Stage B	1	Late stage	Latestage	No surgery	Checked	Checked	Checked	Checked	2022	Cervical cancer
76	50	>=45	Rubirizi	HIV neg	6	2022-01-01	1	2	1	Checked	Unchecked	7months to 6months	7 to 12 months	Unchecked	Unchecked	Unchecked	Unchecked	Unchecked	Checked	Unchecked	Unchecked	Unchecked	Stage B	1	Late stage	Latestage	No surgery	Unchecked	Checked	Unchecked	Checked	2022	Cervical cancer
53	56	>=45	Ntungamo	HIV neg	6	2022-01-01	1	2	1	Checked	Unchecked	7months to 6months	7 to 12 months	Unchecked	Unchecked	Unchecked	Checked	Unchecked	Unchecked	Unchecked	Unchecked	Unchecked	Stage 2B	1	Late stage	Latestage	No surgery	Unchecked	Unchecked	Unchecked	Checked	2022	Cervical cancer
280	50	>=45	Rubanda	HIV Unknown	7	2022-01-01	1	2	1	Checked	Unchecked	2months to 6months	2 to 6months	Unchecked	Unchecked	Unchecked	Unchecked	Unchecked	Unchecked	Checked	Unchecked	Unchecked	Stage 3C	1	Late stage	Latestage	No surgery	Unchecked	Unchecked	Unchecked	Checked	2022	Cervical cancer
283	70	>=45	Bushenyi	HIV Unknown	11	2022-01-01	2	2	1	Checked	Unchecked	2months to 6months	2 to 6months	Unchecked	Unchecked	Unchecked	Unchecked	Checked	Unchecked	Unchecked	Unchecked	Unchecked	Stage 3A	1	Late stage	Latestage	No surgery	Unchecked	Checked	Checked	Unchecked	2022	Cervical cancer
740	43	35-44	Mbarara	HIV Unknown	2	2022-01-01	1	2	0	Unchecked	Checked	2months to 6months	2 to 6months	Checked	Unchecked	Unchecked	Unchecked	Unchecked	Unchecked	Unchecked	Unchecked	Unchecked	Stage 1A	1	Early stage	Early stage	surgery	Unchecked	Checked	Checked	Unchecked	2022	Cervical cancer
624	46	>=45	Kiruhura	HIV neg	8	2022-01-01	1	2	0	Checked	Unchecked	7months to 6months	7 to 12 months	Unchecked	Unchecked	Unchecked	Unchecked	Unchecked	Checked	Unchecked	Unchecked	Unchecked	Stage B	1	Late stage	Latestage	No surgery	Checked	Checked	Checked	Checked	2022	Cervical cancer
584	49	>=45	Isingiro	HIV neg	5	2022-01-01	1	2	0	Unchecked	Unchecked	2months to 6months	2 to 6months	Unchecked	Unchecked	Unchecked	Unchecked	Unchecked	Unchecked	Unchecked	Unchecked	Unchecked	Stage 3C	1	Late stage	Latestage	No surgery	Unchecked	Checked	Checked	Unchecked	2022	Cervical cancer
544	43	35-44	Mbarara	HIV Unknown	5	2022-01-01	1	2	0	Checked	Unchecked	More than 1year	More than 1year	Unchecked	Unchecked	Unchecked	Checked	Unchecked	Unchecked	Unchecked	Unchecked	Unchecked	Stage 2B	1	Late stage	Latestage	No surgery	Unchecked	Unchecked	Checked	Checked	2022	Cervical cancer
597	60	>=45	Bushenyi	HIV pos	6	2022-01-01	1	1	1	Unchecked	Unchecked	7months to 6months	7 to 12 months	Unchecked	Unchecked	Unchecked	Checked	Unchecked	Unchecked	Unchecked	Unchecked	Unchecked	Stage 2B	1	Late stage	Latestage	No surgery	Unchecked	Unchecked	Unchecked	Checked	2022	Cervical cancer
112	55	>=45	Sheema	HIV neg	5	2022-01-01	1	2	0	Checked	Unchecked	7months to 6months	7 to 12 months	Unchecked	Unchecked	Unchecked	Unchecked	Unchecked	Unchecked	Unchecked	Checked	Unchecked	Stage 4A	1	Late stage	Latestage	No surgery	Unchecked	Checked	Checked	Checked	2022	Cervical cancer
552	56	>=45	Ntungamo	HIV neg	6	2022-01-01	1	2	1	Checked	Unchecked	7months to 6months	7 to 12 months	Unchecked	Unchecked	Unchecked	Checked	Unchecked	Unchecked	Unchecked	Unchecked	Unchecked	Stage 2B	1	Late stage	Latestage	No surgery	Unchecked	Unchecked	Unchecked	Checked	2022	Cervical cancer
577	47	>=45	Ibanda	HIV neg	7	2022-01-01	1	2	1	Unchecked	Unchecked	More than 1year	More than 1year	Unchecked	Unchecked	Unchecked	Checked	Unchecked	Unchecked	Unchecked	Unchecked	Unchecked	Stage 2B	1	Late stage	Latestage	No surgery	Unchecked	Checked	Checked	Checked	2022	Cervical cancer
580	34	25-34	Mbarara	HIV neg	4	2022-01-01	1	2	0	Unchecked	Unchecked	2months to 6months	2 to 6months	Unchecked	Unchecked	Unchecked	Unchecked	Unchecked	Checked	Unchecked	Unchecked	Unchecked	Stage B	1	Late stage	Latestage	No surgery	Unchecked	Unchecked	Unchecked	Checked	2022	Cervical cancer
592	49	>=45	Wakiso	HIV Unknown	7	2022-01-01	1	2	0	Unchecked	Unchecked	2months to 6months	2 to 6months	Unchecked	Unchecked	Unchecked	Unchecked	Unchecked	Checked	Unchecked	Unchecked	Unchecked	Stage B	1	Late stage	Latestage	No surgery	Checked	Checked	Checked	Checked	2022	Cervical cancer
752	48	>=45	Masaka	HIV pos	2	2022-01-01	1	2	1	Unchecked	Unchecked	7months to 6months	7 to 12 months	Unchecked	Unchecked	Unchecked	Unchecked	Unchecked	Checked	Unchecked	Unchecked	Unchecked	Stage B	1	Late stage	Latestage	No surgery	Unchecked	Checked	Checked	Checked	2022	Cervical cancer
566	50	>=45	Rwampara	HIV neg	7	2022-01-01	1	2	1	Unchecked	Unchecked	<1month	<1month	Unchecked	Unchecked	Unchecked	Checked	Unchecked	Unchecked	Unchecked	Unchecked	Unchecked	Stage 2B	1	Late stage	Latestage	No surgery	Unchecked	Checked	Checked	Checked	2022	Cervical cancer
98	60	>=45	Bushenyi	HIV pos	6	2022-01-01	1	1	1	Unchecked	Unchecked	7months to 6months	7 to 12 months	Unchecked	Unchecked	Unchecked	Checked	Unchecked	Unchecked	Unchecked	Unchecked	Unchecked	Stage 2B	1	Late stage	Latestage	No surgery	Unchecked	Unchecked	Unchecked	Checked	2022	Cervical cancer
749	66	>=45	Mbarara	HIV Unknown	6	2022-01-01	1	2	0	Checked	Unchecked	2months to 6months	2 to 6months	Unchecked	Unchecked	Unchecked	Unchecked	Unchecked	Checked	Unchecked	Unchecked	Unchecked	Stage B	1	Late stage	Latestage	No surgery	Unchecked	Checked	Unchecked	Checked	2022	Cervical cancer
2	48	>=45	Mbarara	HIV neg	8	2022-01-01	1	2	0	Checked	Unchecked	2months to 6months	2 to 6months	Unchecked	Unchecked	Unchecked	Unchecked	Unchecked	Checked	Unchecked	Unchecked	Unchecked	Stage B	1	Late stage	Latestage	No surgery	Checked	Checked	Checked	Unchecked	2022	Cervical cancer
54	40	35-44	Isingiro	HIV pos	3	2022-01-01	1	2	1	Checked	Unchecked	2months to 6months	2 to 6months	Unchecked	Unchecked	Unchecked	Unchecked	Unchecked	Checked	Unchecked	Unchecked	Unchecked	Stage B	1	Late stage	Latestage	No surgery	Unchecked	Checked	Checked	Checked	2022	Cervical cancer
45	43	35-44	Mbarara	HIV Unknown	5	2022-01-01	1	2	0	Checked	Unchecked	2months to 6months	2 to 6months	Unchecked	Unchecked	Unchecked	Checked	Unchecked	Unchecked	Unchecked	Unchecked	Unchecked	Stage 2B	1	Late stage	Latestage	No surgery	Unchecked	Unchecked	Checked	Checked	2022	Cervical cancer
43	48	>=45	Mbarara	HIV neg	8	2022-01-01	1	2	0	Checked	Unchecked	2months to 6months	2 to 6months	Unchecked	Unchecked	Unchecked	Unchecked	Unchecked	Checked	Unchecked	Unchecked	Unchecked	Stage B	1	Late stage	Latestage	No surgery	Checked	Checked	Checked	Unchecked	2022	Cervical cancer
127	45	>=45	Lwengo	HIV Unknown	5	2022-01-01	1	2	0	Checked	Unchecked	7months to 6months	7 to 12 months	Unchecked	Unchecked	Unchecked	Unchecked	Unchecked	Checked	Unchecked	Unchecked	Unchecked	Stage B	1	Late stage	Latestage	No surgery	Unchecked	Unchecked	Unchecked	Unchecked	2022	Cervical cancer
743	50	>=45	Rubanda	HIV Unknown	7	2022-01-01	1	2	1	Checked	Unchecked	2months to 6months	2 to 6months	Unchecked	Unchecked	Unchecked	Unchecked	Unchecked	Unchecked	Checked	Unchecked	Unchecked	Stage 3C	1	Late stage	Latestage	No surgery	Unchecked	Unchecked	Unchecked	Checked	2022	Cervical cancer
754	76	>=45	Mbarara	HIV Unknown	4	2022-01-01	1	2	0	Checked	Unchecked	More than 1year	More than 1year	Unchecked	Unchecked	Unchecked	Unchecked	Unchecked	Checked	Unchecked	Unchecked	Unchecked	Stage B	1	Late stage	Latestage	No surgery	Checked	Checked	Checked	Checked	2022	Cervical cancer
278	43	35-44	Mbarara	HIV Unknown	2	2022-01-01	1	2	0	Unchecked	Checked	7months to 6months	7 to 12 months	Checked	Unchecked	Unchecked	Unchecked	Unchecked	Unchecked	Unchecked	Unchecked	Unchecked	Stage 1A	1	Early stage	Early stage	surgery	Unchecked	Checked	Checked	Unchecked	2022	Cervical cancer
63	50	>=45	Mitooma	HIV Unknown	6	2022-01-01	1	1	0	Checked	Unchecked	More than 1year	More than 1year	Unchecked	Unchecked	Unchecked	Unchecked	Unchecked	Unchecked	Unchecked	Unchecked	Checked	Stage 4B	1	Late stage	Latestage	No surgery	Checked	Checked	Checked	Checked	2022	Cervical cancer
746	70	>=45	Bushenyi	HIV Unknown	11	2022-01-01	2	2	1	Checked	Unchecked	2months to 6months	2 to 6months	Unchecked	Unchecked	Unchecked	Unchecked	Checked	Unchecked	Unchecked	Unchecked	Unchecked	Stage 3A	1	Late stage	Latestage	No surgery	Unchecked	Checked	Checked	Unchecked	2022	Cervical cancer
68	69	>=45	Isingiro	HIV neg	5	2022-01-01	1	2	0	Unchecked	Unchecked	2months to 6months	2 to 6months	Unchecked	Unchecked	Unchecked	Checked	Unchecked	Unchecked	Unchecked	Unchecked	Unchecked	Stage 2B	1	Late stage	Latestage	No surgery	Unchecked	Unchecked	Unchecked	Checked	2022	Cervical cancer
69	40	35-44	Kiruhura	HIV pos	2	2022-01-01	1	2	1	Checked	Unchecked	2months to 6months	2 to 6months	Unchecked	Unchecked	Unchecked	Unchecked	Unchecked	Checked	Unchecked	Unchecked	Unchecked	Stage B	1	Late stage	Latestage	No surgery	Unchecked	Unchecked	Unchecked	Checked	2022	Cervical cancer
586	50	>=45	Mbarara	HIV neg	6	2022-01-01	1	2	0	Unchecked	Unchecked	2months to 6months	2 to 6months	Unchecked	Unchecked	Unchecked	Checked	Unchecked	Unchecked	Unchecked	Unchecked	Unchecked	Stage 2B	1	Late stage	Latestage	No surgery	Unchecked	Unchecked	Unchecked	Checked	2022	Cervical cancer
287	36	35-44	Mbarara	HIV pos	4	2022-01-01	1	2	1	Checked	Unchecked	7months to 6months	7 to 12 months	Unchecked	Unchecked	Unchecked	Unchecked	Unchecked	Unchecked	Unchecked	Checked	Unchecked	Stage 4A	1	Late stage	Latestage	No surgery	Unchecked	Checked	Checked	Checked	2022	Cervical cancer
71	48	>=45	Mbarara	HIV pos	7	2022-01-01	1	1	0	Unchecked	Unchecked	2months to 6months	2 to 6months	Checked	Unchecked	Unchecked	Unchecked	Unchecked	Unchecked	Unchecked	Unchecked	Unchecked	Stage 1A	1	Early stage	Early stage	surgery	Unchecked	Unchecked	Unchecked	Unchecked	2022	Cervical cancer
87	50	>=45	Mbarara	HIV neg	6	2022-01-01	1	2	0	Unchecked	Unchecked	2months to 6months	2 to 6months	Unchecked	Unchecked	Unchecked	Checked	Unchecked	Unchecked	Unchecked	Unchecked	Unchecked	Stage 2B	1	Late stage	Latestage	No surgery	Unchecked	Unchecked	Unchecked	Checked	2022	Cervical cancer
79	65	>=45	Ntungamo	HIV Unknown	12	2022-01-01	1	2	1	Unchecked	Unchecked	7months to 6months	7 to 12 months	Unchecked	Unchecked	Unchecked	Unchecked	Unchecked	Checked	Unchecked	Unchecked	Unchecked	Stage B	1	Late stage	Latestage	No surgery	Checked	Checked	Checked	Checked	2022	Cervical cancer
556	50	>=45	Mitooma	HIV neg	6	2022-01-01	1	2	1	Unchecked	Unchecked	2months to 6months	2 to 6months	Unchecked	Unchecked	Unchecked	Unchecked	Unchecked	Unchecked	Unchecked	Unchecked	Unchecked	Stage 3C	1	Late stage	Latestage	No surgery	Unchecked	Checked	Unchecked	Checked	2022	Cervical cancer
567	69	>=45	Isingiro	HIV neg	5	2022-01-01	1	2	0	Unchecked	Unchecked	2months to 6months	2 to 6months	Unchecked	Unchecked	Unchecked	Checked	Unchecked	Unchecked	Unchecked	Unchecked	Unchecked	Stage 2B	1	Late stage	Latestage	No surgery	Unchecked	Unchecked	Unchecked	Checked	2022	Cervical cancer
70	54	>=45	Muwanga Town Council	HIV pos	1	2022-01-01	2	2	1	Checked	Unchecked	2months to 6months	2 to 6months	Unchecked	Unchecked	Unchecked	Checked	Unchecked	Unchecked	Unchecked	Unchecked	Unchecked	Stage 2B	1	Late stage	Latestage	No surgery	Unchecked	Unchecked	Unchecked	Checked	2022	Cervical cancer
561	50	>=45	Isingiro	HIV neg	7	2022-01-01	1	2	0	Unchecked	Unchecked	7months to 6months	7 to 12 months	Unchecked	Unchecked	Unchecked	Checked	Unchecked	Unchecked	Unchecked	Unchecked	Unchecked	Stage 2B	1	Late stage	Latestage	No surgery	Checked	Checked	Checked	Checked	2022	Cervical cancer
276	35	35-44	Ntungamo	HIV pos	4	2022-01-01	1	2	0	Checked	Unchecked	2months to 6months	2 to 6months	Unchecked	Unchecked	Unchecked	Checked	Unchecked	Unchecked	Unchecked	Unchecked	Unchecked	Stage 2B	1	Late stage	Latestage	No surgery	Unchecked	Unchecked	Unchecked	Checked	2022	Cervical cancer
72	54	>=45	Ibanda	HIV pos	7	2022-01-01	1	1		Unchecked	Unchecked	2months to 6months	2 to 6months	Checked	Unchecked	Unchecked	Unchecked	Unchecked	Unchecked	Unchecked	Unchecked	Unchecked	Stage 1A	1	Early stage	Early stage	surgery	Checked	Unchecked	Unchecked	Unchecked	2022	Cervical cancer
125	46	>=45	Kiruhura	HIV neg	8	2022-01-01	1	2	0	Checked	Unchecked	7months to 6months	7 to 12 months	Unchecked	Unchecked	Unchecked	Unchecked	Unchecked	Checked	Unchecked	Unchecked	Unchecked	Stage B	1	Late stage	Latestage	No surgery	Checked	Checked	Checked	Checked	2022	Cervical cancer
67	50	>=45	Rwampara	HIV neg	7	2022-01-01	1	2	1	Unchecked	Unchecked	<1month	<1month	Unchecked	Unchecked	Unchecked	Checked	Unchecked	Unchecked	Unchecked	Unchecked	Unchecked	Stage 2B	1	Late stage	Latestage	No surgery	Unchecked	Checked	Checked	Checked	2022	Cervical cancer
58	32	25-34	Sheema	HIV pos	4	2022-01-01	1	1	1	Checked	Unchecked	2months to 6months	2 to 6months	Unchecked	Unchecked	Unchecked	Unchecked	Unchecked	Checked	Unchecked	Unchecked	Unchecked	Stage B	1	Late stage	Latestage	No surgery	Unchecked	Unchecked	Unchecked	Checked	2022	Cervical cancer
738	35	35-44	Ntungamo	HIV pos	4	2022-01-01	1	2	0	Checked	Unchecked	2months to 6months	2 to 6months	Unchecked	Unchecked	Unchecked	Checked	Unchecked	Unchecked	Unchecked	Unchecked	Unchecked	Stage 2B	1	Late stage	Latestage	No surgery	Unchecked	Unchecked	Unchecked	Checked	2022	Cervical cancer
596	36	35-44	Isingiro	HIV neg	4	2022-01-01	1	2	0	Checked	Unchecked	7months to 6months	7 to 12 months	Unchecked	Unchecked	Unchecked	Unchecked	Unchecked	Checked	Unchecked	Unchecked	Unchecked	Stage B	1	Late stage	Latestage	No surgery	Checked	Checked	Checked	Checked	2022	Cervical cancer
74	38	35-44	Mbarara	HIV neg	7	2022-01-01	1	2	0	Checked	Unchecked	7months to 6months	7 to 12 months	Unchecked	Unchecked	Unchecked	Unchecked	Unchecked	Checked	Unchecked	Unchecked	Unchecked	Stage B	1	Late stage	Latestage	No surgery	Checked	Unchecked	Unchecked	Unchecked	2022	Cervical cancer
107	43	35-44	Mbarara	HIV Unknown	3	2022-01-01	1	2	0	Unchecked	Unchecked	7months to 6months	7 to 12 months	Unchecked	Unchecked	Unchecked	Unchecked	Unchecked	Checked	Unchecked	Unchecked	Unchecked	Stage B	1	Late stage	Latestage	No surgery	Unchecked	Checked	Checked	Checked	2022	Cervical cancer
65	56	>=45	Isingiro	HIV neg	5	2022-01-01	1	2	0	Unchecked	Unchecked	<1month	<1month	Unchecked	Unchecked	Unchecked	Unchecked	Unchecked	Checked	Unchecked	Unchecked	Unchecked	Stage B	1	Late stage	Latestage	No surgery	Unchecked	Checked	Checked	Checked	2022	Cervical cancer
563	55	>=45	Mbarara	HIV pos	2	2022-01-01	1	2	1	Checked	Unchecked	2months to 6months	2 to 6months	Unchecked	Unchecked	Unchecked	Checked	Unchecked	Unchecked	Unchecked	Unchecked	Unchecked	Stage 2B	1	Late stage	Latestage	No surgery	Checked	Checked	Checked	Checked	2022	Cervical cancer
750	36	35-44	Mbarara	HIV pos	4	2022-01-01	1	2	1	Checked	Unchecked	7months to 6months	7 to 12 months	Unchecked	Unchecked	Unchecked	Unchecked	Unchecked	Unchecked	Unchecked	Checked	Unchecked	Stage 4A	1	Late stage	Latestage	No surgery	Unchecked	Checked	Checked	Checked	2022	Cervical cancer
591	48	>=45	Mbarara	HIV neg	11	2022-01-01	1	1	0	Checked	Unchecked	2months to 6months	2 to 6months	Unchecked	Unchecked	Unchecked	Checked	Unchecked	Unchecked	Unchecked	Unchecked	Unchecked	Stage 2B	1	Late stage	Latestage	No surgery	Checked	Checked	Checked	Checked	2022	Cervical cancer
64	55	>=45	Mbarara	HIV pos	2	2022-01-01	1	2	1	Checked	Unchecked	2months to 6months	2 to 6months	Unchecked	Unchecked	Unchecked	Checked	Unchecked	Unchecked	Unchecked	Unchecked	Unchecked	Stage 2B	1	Late stage	Latestage	No surgery	Checked	Checked	Checked	Checked	2022	Cervical cancer
290	76	>=45	Mbarara	HIV Unknown	4	2022-01-01	1	2	0	Checked	Unchecked	More than 1year	More than 1year	Unchecked	Unchecked	Unchecked	Unchecked	Unchecked	Checked	Unchecked	Unchecked	Unchecked	Stage B	1	Late stage	Latestage	No surgery	Checked	Checked	Checked	Checked	2022	Cervical cancer
277	63	>=45	Kabale	HIV neg	1	2022-01-01	1	2	1	Checked	Unchecked	7months to 6months	7 to 12 months	Unchecked	Unchecked	Unchecked	Checked	Unchecked	Unchecked	Unchecked	Unchecked	Unchecked	Stage 2B	1	Late stage	Latestage	No surgery	Unchecked	Unchecked	Unchecked	Checked	2022	Cervical cancer
564	56	>=45	Isingiro	HIV neg	5	2022-01-01	1	2	0	Unchecked	Unchecked	<1month	<1month	Unchecked	Unchecked	Unchecked	Unchecked	Unchecked	Checked	Unchecked	Unchecked	Unchecked	Stage B	1	Late stage	Latestage	No surgery	Unchecked	Checked	Checked	Checked	2022	Cervical cancer
557	32	25-34	Sheema	HIV pos	4	2022-01-01	1	1	1	Checked	Unchecked	2months to 6months	2 to 6months	Unchecked	Unchecked	Unchecked	Unchecked	Unchecked	Checked	Unchecked	Unchecked	Unchecked	Stage B	1	Late stage	Latestage	No surgery	Unchecked	Unchecked	Unchecked	Checked	2022	Cervical cancer
755	30	25-34	Mbarara	HIV Unknown	3	2022-01-01	1	1	1	Checked	Unchecked	2months to 6months	2 to 6months	Unchecked	Unchecked	Unchecked	Unchecked	Unchecked	Checked	Unchecked	Unchecked	Unchecked	Stage B	1	Late stage	Latestage	No surgery	Unchecked	Checked	Checked	Checked	2022	Cervical cancer
562	50	>=45	Mitooma	HIV Unknown	6	2022-01-01	1	1	0	Checked	Unchecked	More than 1year	More than 1year	Unchecked	Unchecked	Unchecked	Unchecked	Unchecked	Unchecked	Unchecked	Unchecked	Checked	Stage 4B	1	Late stage	Latestage	No surgery	Checked	Checked	Checked	Checked	2022	Cervical cancer
492	38	35-44	Rwampara	HIV pos	3	2021-01-01	1	1	0	Unchecked	Unchecked	<1month	<1month	Unchecked	Unchecked	Unchecked	Unchecked	Unchecked	Unchecked	Unchecked	Unchecked	Unchecked	Stage 3C	1	Late stage	Latestage	No surgery	Unchecked	Checked	Checked	Checked	2021	Cervical cancer
504	36	35-44	Mbarara	HIV pos	4	2021-01-01	1	1	1	Unchecked	Unchecked	7months to 6months	7 to 12 months	Unchecked	Unchecked	Unchecked	Unchecked	Unchecked	Unchecked	Unchecked	Unchecked	Unchecked	Stage 3C	1	Late stage	Latestage	No surgery	Checked	Checked	Unchecked	Unchecked	2021	Cervical cancer
450	60	>=45	Mbarara	HIV pos	5	2021-01-01	1	2	1	Checked	Unchecked	2months to 6months	2 to 6months	Unchecked	Unchecked	Unchecked	Unchecked	Unchecked	Checked	Unchecked	Unchecked	Unchecked	Stage B	1	Late stage	Latestage	No surgery	Unchecked	Unchecked	Unchecked	Checked	2021	Cervical cancer
1	50	>=45	Mbarara	HIV Unknown	4	2021-01-01	1	1		Unchecked	Unchecked	7months to 6months	7 to 12 months	Unchecked	Unchecked	Unchecked	Unchecked	Unchecked	Unchecked	Unchecked	Unchecked	Unchecked	Stage 3C	1	Late stage	Latestage	No surgery	Unchecked	Unchecked	Unchecked	Unchecked	2021	Cervical cancer
449	52	>=45	Isingiro	HIV neg	5	2021-01-01	1	1	1	Checked	Unchecked	More than 1year	More than 1year	Unchecked	Unchecked	Unchecked	Checked	Unchecked	Unchecked	Unchecked	Unchecked	Unchecked	Stage 2B	1	Late stage	Latestage	surgery	Unchecked	Checked	Checked	Checked	2021	Cervical cancer
814	32	25-34	None	HIV pos	5	2021-01-01	1	2	1	Checked	Unchecked	2months to 6months	2 to 6months	Unchecked	Unchecked	Unchecked	Unchecked	Unchecked	Checked	Unchecked	Unchecked	Unchecked	Stage B	1	Late stage	Latestage	No surgery	Unchecked	Checked	Checked	Unchecked	2021	Cervical cancer
781	60	>=45	Mbarara	HIV neg	6	2021-01-01	1	1	0	Checked	Unchecked	<1month	<1month	Unchecked	Unchecked	Unchecked	Unchecked	Unchecked	Unchecked	Unchecked	Checked	Unchecked	Stage 4A	1	Late stage	Latestage	No surgery	Unchecked	Unchecked	Checked	Unchecked	2021	Cervical cancer
451	35	35-44	Bushenyi	HIV Unknown	8	2021-01-01	1	1	1	Checked	Unchecked	7months to 6months	7 to 12 months	Unchecked	Unchecked	Checked	Unchecked	Unchecked	Unchecked	Unchecked	Unchecked	Unchecked	Stage 2A	1	Late stage	Early stage	surgery	Unchecked	Checked	Checked	Unchecked	2021	Cervical cancer
228	32	25-34	None	HIV pos	5	2021-01-01	1	2	1	Checked	Unchecked	2months to 6months	2 to 6months	Unchecked	Unchecked	Unchecked	Unchecked	Unchecked	Checked	Unchecked	Unchecked	Unchecked	Stage B	1	Late stage	Latestage	No surgery	Unchecked	Checked	Checked	Unchecked	2021	Cervical cancer
205	27	25-34	Isingiro	HIV pos	4	2021-01-01	1	2	1	Unchecked	Unchecked	2months to 6months	2 to 6months	Unchecked	Unchecked	Unchecked	Unchecked	Unchecked	Unchecked	Unchecked	Unchecked	Unchecked	Stage 3C	1	Late stage	Latestage	No surgery	Checked	Checked	Checked	Unchecked	2021	Cervical cancer
704	27	25-34	Isingiro	HIV pos	4	2021-01-01	1	2	1	Unchecked	Unchecked	2months to 6months	2 to 6months	Unchecked	Unchecked	Unchecked	Unchecked	Unchecked	Unchecked	Unchecked	Unchecked	Unchecked	Stage 3C	1	Late stage	Latestage	No surgery	Checked	Checked	Checked	Unchecked	2021	Cervical cancer
272	50	>=45	Kisoro	HIV Unknown	11	2021-01-01	1	2	0	Unchecked	Unchecked	2months to 6months	2 to 6months	Unchecked	Unchecked	Unchecked	Checked	Unchecked	Unchecked	Unchecked	Unchecked	Unchecked	Stage 2B	1	Late stage	Latestage	No surgery	Unchecked	Checked	Checked	Checked	2021	Cervical cancer
331	32	25-34	Mbarara	HIV pos	5	2021-01-01	1	2	1	Checked	Unchecked	2months to 6months	2 to 6months	Unchecked	Unchecked	Unchecked	Unchecked	Unchecked	Checked	Unchecked	Unchecked	Unchecked	Stage B	1	Late stage	Latestage	No surgery	Unchecked	Checked	Checked	Unchecked	2021	Cervical cancer
734	50	>=45	Kisoro	HIV Unknown	11	2021-01-01	1	2	0	Unchecked	Unchecked	2months to 6months	2 to 6months	Unchecked	Unchecked	Unchecked	Checked	Unchecked	Unchecked	Unchecked	Unchecked	Unchecked	Stage 2B	1	Late stage	Latestage	No surgery	Unchecked	Checked	Checked	Checked	2021	Cervical cancer
431	30	25-34	Rwampara	HIV Unknown	5	2021-01-01	1	2	0	Checked	Unchecked	2months to 6months	2 to 6months	Unchecked	Unchecked	Unchecked	Unchecked	Unchecked	Unchecked	Unchecked	Checked	Unchecked	Stage 4A	1	Late stage	Latestage	No surgery	Unchecked	Checked	Checked	Checked	2021	Cervical cancer
36	32	25-34	None	HIV pos	5	2021-01-01	1	2	1	Checked	Unchecked	2months to 6months	2 to 6months	Unchecked	Unchecked	Unchecked	Unchecked	Unchecked	Checked	Unchecked	Unchecked	Unchecked	Stage B	1	Late stage	Latestage	No surgery	Unchecked	Checked	Checked	Unchecked	2021	Cervical cancer
